# Supplementary material for: TNK1 is a ubiquitin-binding and 14-3-3-regulated kinase that can be targeted to block tumor growth
Source: Nat Commun. 2021 Sep 9;12:5337. doi: 10.1038/s41467-021-25622-3 (PMC8429728; doi:10.1038/s41467-021-25622-3)
Supplement: Supplementary file 4 — Supplementary Data 1 [file 41467_2021_25622_MOESM4_ESM.xlsx]

## Sheet: Tabelle1
	Project: 16060_01_UNIBRIGHAM
	Phosphorylation profile of peptide “TNK1-1299” in 245 Ser/Thr kinase assays; singlicate measurements
	Sample peptide concentration: 1 µM
	All values in cpm
					A	B	C	D
	#	Kinase (ProQinase Lot #)	External Vendor Lot #	Enzyme, ng/well	Kinase activity with peptide	Kinase activity w/o peptide	Peptide background, median n=3	Kinase activity with peptide, corrected (A-C)	Activity Ratio (D/B)
	Serine/ Threonine Kinases
0020043100	1	ACV-R1 (Lot001)		20	44	74	86	-42	-0.567568
0020043112	2	ACV-R1B (Lot003)	INV_794484	10	0	25	86	-86	-3.44
0020043124	3	ACV-R2A (Lot001)	INV_862446	50	65	47	86	-21	-0.446809
0020043136	4	ACV-R2B (Lot001)	INV_745099	25	26	338	86	-60	-0.177515
0020043148	5	ACV-RL1 (Lot002)	INV_511550	20	19	19	86	-67	-3.52632
0020043160	6	AKT1 aa106-480 (Lot007)		25	23	50	86	-63	-1.26
0020043172	7	AKT2 aa107-481 (Lot003)		200	104	56	86	18	0.321429
0020043089	8	AKT3 aa106-479 (Lot004)		10	37	34	86	-49	-1.44118
0020043101	9	AMPK-alpha1 aa1-550 (Lot001)		200	28	34	86	-58	-1.70588
0020043113	10	ARK5 (Lot002)		100	55	43	86	-31	-0.72093
0020043125	11	ASK1 (Lot002)	INV_1795326	5	25	46	86	-61	-1.32609
0020043137	12	Aurora-A (Lot004)		50	62	77	86	-24	-0.311688
0020043149	13	Aurora-B (Lot008)		100	89	167	86	3	0.0179641
0020043161	14	Aurora-C (Lot009)		100	50	59	86	-36	-0.610169
0020043173	15	BMPR1A (Lot002)	INV_834034	50	47	59	86	-39	-0.661017
0020043090	16	B-RAF VE (Lot002)		25	38	35	86	-48	-1.37143
0020043102	17	B-RAF wt (Lot001)		25	26	26	86	-60	-2.30769
0020043114	18	BRSK1 (Lot001)	INV_36097	10	98	25	86	12	0.48
0020043126	19	BRSK2 (Lot002)	CAR_08CBS-0302	30	7	52	86	-79	-1.51923
0020043138	20	BUB1B (Lot002)	CAR_08CBS-1281	35	28	40	86	-58	-1.45
0020043150	21	CAMK1D (Lot002)	INV_1370614	100	323	53	86	237	4.4717
0020043162	22	CAMK2A (Lot001)	INV_28192	5	174	56	86	88	1.57143
0020043174	23	CAMK2B (Lot002)	INV_1754936	100	443	83	86	357	4.3012
0020043091	24	CAMK2D (Lot001)	INV_31647	1	195	25	86	109	4.36
0020043103	25	CAMK2G (Lot001)	MIL_D8NN026U	1	4	122	86	-82	-0.672131
0020043115	26	CAMK4 (Lot001)	INV_35391	75	149	68	86	63	0.926471
0020043127	27	CAMKK1 (Lot002)	INV_1559214	40	59	152	86	-27	-0.177632
0020043139	28	CAMKK2 (Lot001)	INV_35319	10	98	83	86	12	0.144578
0020043151	29	CDC42BPA (Lot001)	INV_36844	10	83	46	86	-3	-0.0652174
0020043163	30	CDC42BPB (Lot001)		25	0	19	86	-86	-4.52632
0020043175	31	CDC7/DBF4 (Lot006)		25	59	113	86	-27	-0.238938
0020043092	32	CDK1/CycA (Lot005)		15	52	37	86	-34	-0.918919
0020043104	33	CDK1/CycE (Lot001)		50	22	25	86	-64	-2.56
0020043116	34	CDK16/CycY (Lot001)		20	44	95	86	-42	-0.442105
0020043128	35	CDK1CycB1 (Lot025)		25	16	40	86	-70	-1.75
0020043140	36	CDK2/CycA (Lot005)		50	47	83	86	-39	-0.46988
0020043152	37	CDK2/CycE (Lot010)		10	32	5	86	-54	-10.8
0020043164	38	CDK3/CycE (Lot001)		10	26	26	86	-60	-2.30769
0020043176	39	CDK4/CycD1 (Lot007)		25	16	25	86	-70	-2.8
0020043093	40	CDK4/CycD3 (Lot001)		10	34	25	86	-52	-2.08
0020043105	41	CDK5/p25NCK (Lot001)		15	22	19	86	-64	-3.36842
0020043117	42	CDK5/p35NCK (Lot001)		5	34	34	86	-52	-1.52941
0020043129	43	CDK6/CycD1 (Lot006)		20	44	89	86	-42	-0.47191
0020043141	44	CDK6/CycD3 (Lot004)		100	13	22	86	-73	-3.31818
0020043153	45	CDK7/CycH/MAT1 (Lot002)		25	41	56	86	-45	-0.803571
0020043165	46	CDK8/CycC (Lot002)		50	50	47	86	-36	-0.765957
0020043177	47	CDK9/CycK (Lot004)		15	28	65	86	-58	-0.892308
0020043094	48	CDK9/CycT (Lot003)		25	26	74	86	-60	-0.810811
0020043106	49	CHK1 (Lot002)		50	83	65	86	-3	-0.0461538
0020043118	50	CHK2 (Lot002)	INV_31541	10	70	64	86	-16	-0.25
0020043130	51	CK1-alpha1 (Lot001)		100	131	56	86	45	0.803571
0020043142	52	CK1-delta (Lot002)	INV_843701	5	43	18	86	-43	-2.38889
0020043154	53	CK1-epsilon (Lot002)	INV_866725	5	46	71	86	-40	-0.56338
0020043166	54	CK1-gamma1 (Lot001)	INV_34360	5	22	38	86	-64	-1.68421
0020043178	55	CK1-gamma2 (Lot001)	INV_31770	10	31	3	86	-55	-18.3333
0020043095	56	CK1-gamma3 (Lot001)	INV_34380	5	19	16	86	-67	-4.1875
0020043107	57	CK2-alpha1 (Lot003)		20	74	4	86	-12	-3
0020043119	58	CK2-alpha2 (Lot001)		50	31	28	86	-55	-1.96429
0020043131	59	CLK1 (Lot001)		400	148	180	86	62	0.344444
0020043143	60	CLK2 (Lot001)	INV_271879	2	63	22	86	-23	-1.04545
0020043155	61	CLK3 (Lot002)		10	46	49	86	-40	-0.816327
0020043167	62	CLK4 (Lot002)	INV_1099014	50	71	186	86	-15	-0.0806452
0020043179	63	COT (Lot018)		300	52	61	86	-34	-0.557377
0020043096	64	DAPK1 (Lot002)		40	74	11	86	-12	-1.09091
0020043108	65	DAPK2 (Lot001)	INV_32159	10	68	50	86	-18	-0.36
0020043120	66	DAPK3 (Lot002)	INV_827666	10	95	55	86	9	0.163636
0020043132	67	DCAMKL2 (Lot001)	INV_35320	20	133	77	86	47	0.61039
0020043144	68	DMPK (Lot001)	INV_34024	80	30	52	86	-56	-1.07692
0020043156	69	DNA-PK (Lot002)	INV_1484325	3	86	119	86	0	0
0020043168	70	DYRK1A (Lot002)	INV_38993	10	67	36	86	-19	-0.527778
0020043180	71	DYRK1B (Lot003)	INV_877059	5	38	22	86	-48	-2.18182
0020043097	72	DYRK2 (Lot001)	CAR_09CBS-1249	2	38	68	86	-48	-0.705882
0020043109	73	DYRK3 (Lot001)	INV_290370	3	44	25	86	-42	-1.68
0020043121	74	DYRK4 (Lot002)	INV_37361	10	68	89	86	-18	-0.202247
0020043133	75	EEF2K (Lot001)	INV_38185	2	26	53	86	-60	-1.13208
0020043145	76	EIF2AK2 (Lot003)	INV_850068	10	50	50	86	-36	-0.72
0020043157	77	EIF2AK3 (Lot002)	INV_430006	20	153	69	86	67	0.971014
0020043169	78	ERK1 (Lot002)		20	34	34	86	-52	-1.52941
0020043181	79	ERK2 (Lot008)		10	41	31	86	-45	-1.45161
0020043098	80	ERK7 (Lot002)		25	43	25	86	-43	-1.72
0020043110	81	GRK2 (Lot001)	INV_31090	50	67	43	86	-19	-0.44186
0020043122	82	GRK3 (Lot002)	INV_38897	10	167	33	86	81	2.45455
0020043134	83	GRK4 (Lot003)	INV_618977	5	33	52	86	-53	-1.01923
0020043146	84	GRK5 (Lot002)	INV_879275	5	36	18	86	-50	-2.77778
0020043158	85	GRK6 (Lot002)	INV_37437	15	41	59	86	-45	-0.762712
0020043170	86	GRK7 (Lot001)	INV_34013	5	38	28	86	-48	-1.71429
0020043182	87	GSG2 (Lot005)		1	43	80	86	-43	-0.5375
0020043099	88	GSK3-alpha (Lot001)	INV_29135	50	119	63	86	33	0.52381
0020043111	89	GSK3-beta (Lot003)		50	81	31	86	-5	-0.16129
0020043123	90	HIPK1 (Lot001)	INV_37497	20	47	41	86	-39	-0.95122
0020043135	91	HIPK2 (Lot001)	INV_452552	20	68	183	86	-18	-0.0983607
0020043147	92	HIPK3 (Lot004)		20	41	69	86	-45	-0.652174
0020043159	93	HIPK4 (Lot001)	INV_719847	5	80	149	86	-6	-0.0402685
0020043171	94	HRI (Lot001)		80	46	64	86	-40	-0.625
020043183	95	IKK-alpha (Lot005)	INV_1600027	50	170	64	86	84	1.3125
0020042812	96	IKK-beta (Lot008)		100	130	49	86	44	0.897959
0020042824	97	IKK-epsilon (Lot007)		20	15	24	86	-71	-2.95833
0020042836	98	IRAK1 (Lot002)	INV_472069	20	77	77	86	-9	-0.116883
0020042848	99	IRAK4 (untagged) (Lot006)		10	43	55	86	-43	-0.781818
0020042860	100	JNK1 (Lot005)		5	16	34	86	-70	-2.05882
0020042872	101	JNK2 (Lot003)		5	66	28	86	-20	-0.714286
0020042884	102	JNK3 (Lot004)		5	56	34	86	-30	-0.882353
0020042801	103	LIMK1 (Lot002)	INV_727475	50	21	39	86	-65	-1.66667
0020042813	104	LIMK2 (Lot002)	INV_1757693	200	44	71	86	-42	-0.591549
0020042825	105	LRRK G2019S (Lot003)	INV_742572	5	55	30	86	-31	-1.03333
0020042837	106	LRRK2 I2020T (Lot002)	INV_902533	25	59	80	86	-27	-0.3375
0020042849	107	LRRK2 R1441C (Lot002)	INV_902531	25	35	62	86	-51	-0.822581
0020042861	108	LRRK2 wt (Lot005)	INV_1745458	30	25	43	86	-61	-1.4186
0020042873	109	MAP3K1 (Lot001)	0	5	13	28	86	-73	-2.60714
0020042885	110	MAP3K10 (Lot001)	INV_34554	15	56	13	86	-30	-2.30769
0020042802	111	MAP3K11 (Lot001)	INV_34029	30	89	261	86	3	0.0114943
0020042814	112	MAP3K7/MAP3K7IP1 (Lot002)	INV_1475042	5	83	139	86	-3	-0.0215827
0020042826	113	MAP3K9 (Lot002)	INV_762486	15	67	64	86	-19	-0.296875
0020042838	114	MAP4K2 (Lot003)	INV_748356	4	31	44	86	-55	-1.25
0020042850	115	MAP4K4 (Lot008)		50	47	50	86	-39	-0.78
0020042862	116	MAP4K5 (Lot001)	INV_33456	3	75	34	86	-11	-0.323529
0020042874	117	MAPKAPK2 (Lot004)	0	5	43	64	86	-43	-0.671875
0020042886	118	MAPKAPK3 (Lot001)		10	46	36	86	-40	-1.11111
0020042803	119	MAPKAPK5 (Lot005)		20	49	105	86	-37	-0.352381
0020042815	120	MARK1 (Lot001)		100	375	64	86	289	4.51562
0020042827	121	MARK2 (Lot003)	INV_678628	5	63	69	86	-23	-0.333333
0020042839	122	MARK3 (Lot001)		100	642	64	86	556	8.6875
0020042851	123	MARK4 (Lot002)	INV_1103511	5	61	46	86	-25	-0.543478
0020042863	124	MEK1 wt (Lot002)		50	25	66	86	-61	-0.924242
0020042875	125	MEK2 (Lot002)	INV_1354819	100	56	47	86	-30	-0.638298
0020042887	126	MEK5 (Lot005)		100	41	31	86	-45	-1.45161
0020042804	127	MEKK2 (Lot005)		100	25	53	86	-61	-1.15094
0020042816	128	MEKK3 (Lot004)		50	16	109	86	-70	-0.642202
0020042828	129	MELK (Lot001)		100	44	59	86	-42	-0.711864
0020042840	130	MINK1 (Lot002)		10	31	91	86	-55	-0.604396
0020042852	131	MKK4 (Lot001)		25	27	36	86	-59	-1.63889
0020042864	132	MKK6SDTD (Lot001)		50	41	44	86	-45	-1.02273
0020042876	133	MKK7 (Lot002)		150	30	64	86	-56	-0.875
0020042888	134	MKNK1 (Lot001)	INV_652363	30	49	74	86	-37	-0.5
0020042805	135	MKNK2 (Lot002)	INV_1514484	5	36	24	86	-50	-2.08333
0020042817	136	MLK4 (Lot002)		50	19	59	86	-67	-1.13559
0020042829	137	MST1 (Lot002)		5	33	61	86	-53	-0.868852
0020042841	138	MST2 (Lot003)		10	15	49	86	-71	-1.44898
0020042853	139	MST3 (Lot001)	INV_32932	20	66	66	86	-20	-0.30303
0020042865	140	MST4 (Lot001)		100	46	61	86	-40	-0.655738
0020042877	141	mTOR (Lot012)	INV_1739838	20	70	51	86	-16	-0.313725
0020042889	142	MYLK (Lot001)	INV_36152	10	28	59	86	-58	-0.983051
0020042806	143	MYLK2 (Lot001)		5	47	17	86	-39	-2.29412
0020042818	144	MYLK3 (Lot001)	INV_34028	25	25	41	86	-61	-1.4878
0020042830	145	NEK1 (Lot003)	INV_1773597	5	61	73	86	-25	-0.342466
0020042842	146	NEK11 (Lot001)	INV_38163	25	27	61	86	-59	-0.967213
0020042854	147	NEK2 (Lot002)		50	70	89	86	-16	-0.179775
0020042866	148	NEK3 (Lot001)	INV_34362	10	45	24	86	-41	-1.70833
0020042878	149	NEK4 (Lot002)	INV_35817	4	11	55	86	-75	-1.36364
0020042890	150	NEK6 (Lot001)		20	16	56	86	-70	-1.25
0020042807	151	NEK7 (Lot002)		25	50	38	86	-36	-0.947368
0020042819	152	NEK9 (Lot001)	INV_38162	5	67	11	86	-19	-1.72727
0020042831	153	NIK (Lot027)		350	141	109	86	55	0.504587
0020042843	154	NLK (Lot002)		10	56	28	86	-30	-1.07143
0020042855	155	p38-alpha (Lot005)		10	11	79	86	-75	-0.949367
0020042867	156	p38-beta (Lot004)		3	11	21	86	-75	-3.57143
0020042879	157	p38-delta (Lot001)		2	33	27	86	-53	-1.96296
0020042891	158	p38-gamma (Lot002)		10	21	27	86	-65	-2.40741
0020042808	159	PAK1 (Lot002)		15	21	24	86	-65	-2.70833
0020042820	160	PAK2 (Lot001)		25	27	39	86	-59	-1.51282
0020042832	161	PAK3 (Lot001)		20	33	15	86	-53	-3.53333
0020042844	162	PAK4 (Lot003)		50	49	70	86	-37	-0.528571
0020042856	163	PAK6 (Lot001)		25	14	67	86	-72	-1.07463
0020042868	164	PAK7 (Lot001)		15	14	58	86	-72	-1.24138
0020042880	165	PASK (Lot001)	INV_34883	50	21	18	86	-65	-3.61111
0020042892	166	PBK (Lot003)		200	82	42	86	-4	-0.0952381
0020042809	167	PDK1 (Lot002)		20	36	33	86	-50	-1.51515
0020042821	168	PHKG1 (Lot002)	INV_830447	5	45	61	86	-41	-0.672131
0020042833	169	PHKG2 (Lot001)	INV_37321	10	196	54	86	110	2.03704
0020042845	170	PIM1 (Lot003)		2	30	27	86	-56	-2.07407
0020042857	171	PIM2 (Lot002)		50	42	36	86	-44	-1.22222
0020042869	172	PIM3 (Lot007)		25	42	49	86	-44	-0.897959
0020042881	173	PKA (Lot002)	INV_37377	5	64	36	86	-22	-0.611111
0020042893	174	PKC-alpha (Lot005)		5	30	24	86	-56	-2.33333
0020042810	175	PKC-beta1 (Lot004)		5	30	51	86	-56	-1.09804
0020042822	176	PKC-beta2 (Lot003)		5	33	33	86	-53	-1.60606
0020042834	177	PKC-delta (Lot004)		25	54	61	86	-32	-0.52459
0020042846	178	PKC-epsilon (Lot006)		10	39	30	86	-47	-1.56667
0020042858	179	PKC-eta (Lot005)		10	24	52	86	-62	-1.19231
0020042870	180	PKC-gamma (Lot007)		10	2	64	86	-84	-1.3125
0020042882	181	PKC-iota (Lot006)		50	83	42	86	-3	-0.0714286
0020042894	182	PKC-mu (Lot004)		20	36	80	86	-50	-0.625
0020042811	183	PKC-nu (Lot003)		20	45	76	86	-41	-0.539474
0020042823	184	PKC-theta (Lot008)		5	33	39	86	-53	-1.35897
0020042835	185	PKC-zeta (Lot005)		50	54	113	86	-32	-0.283186
0020042847	186	PKC-zeta wt aa184-592 (PKM-zeta) (Lot001)		10	22	78	86	-64	-0.820513
0020042859	187	PKMYT1 (Lot005)		100	80	126	86	-6	-0.047619
	188	PKN3 (Lot002)	CAR_09CBS-1290	20	39	105	86	-47	-0.447619
	189	PLK1 (Lot013)		50	64	85	86	-22	-0.258824
	190	PLK3 (Lot001)		30	52	67	86	-34	-0.507463
	191	PRK1 (Lot004)		25	8	49	86	-78	-1.59184
	192	PRK2 (Lot002)	INV_555959	20	36	42	86	-50	-1.19048
	193	PRKD2 (Lot001)	INV_34015	5	64	24	86	-22	-0.916667
	194	PRKG1 (Lot002)	INV_893283	10	65	53	86	-21	-0.396226
	195	PRKG2 (Lot001)	INV_273926	1	50	29	86	-36	-1.24138
	196	PRKX (Lot001)	INV_34283	10	8	30	86	-78	-2.6
	197	RAF1 DYDY untagged (Lot002)		10	18	52	86	-68	-1.30769
	198	RIPK2 (Lot003)		50	29	65	86	-57	-0.876923
	199	RIPK5 (Lot001)	INV_38724	5	33	74	86	-53	-0.716216
	200	ROCK1 (Lot002)	INV_37178	5	42	33	86	-44	-1.33333
	201	ROCK2 (Lot002)		5	71	59	86	-15	-0.254237
	202	RPS6KA1 (Lot002)	INV_386267	10	33	27	86	-53	-1.96296
	203	RPS6KA2 (Lot001)	INV_34468	10	61	52	86	-25	-0.480769
	204	RPS6KA3 (Lot003)	INV_378153	5	196	45	86	110	2.44444
	205	RPS6KA4 (Lot001)	INV_34070	50	134	54	86	48	0.888889
	206	RPS6KA5 (Lot001)	INV_33702	25	27	24	86	-59	-2.45833
	207	RPS6KA6 (Lot001)	INV_37496	5	54	48	86	-32	-0.666667
	208	S6K (Lot006)		50	47	23	86	-39	-1.69565
	209	S6K-beta (RPS6KB2) (Lot002)	INV_774837	100	33	46	86	-53	-1.15217
	210	SAK (Lot007)		100	98	143	86	12	0.0839161
	211	SGK1 (Lot005)		50	31	19	86	-55	-2.89474
	212	SGK2 (Lot001)	INV_34433	20	55	5	86	-31	-6.2
	213	SGK3 (Lot004)		50	46	34	86	-40	-1.17647
	214	SIK1 (Lot003)		50	18	49	86	-68	-1.38776
	215	SIK2 (Lot001)		2	28	31	86	-58	-1.87097
	216	SLK (Lot002)	INV_1275456	25	159	53	86	73	1.37736
	217	SNARK (Lot001)		200	183	116	86	97	0.836207
	218	SNK (Lot005)		50	149	146	86	63	0.431507
	219	SRPK1 (Lot001)		25	89	65	86	3	0.0461538
	220	SRPK2 (Lot001)		20	71	59	86	-15	-0.254237
	221	STK17A (Lot001)	INV_33789	25	42	39	86	-44	-1.12821
	222	STK23 (Lot002)	INV_285180	25	83	61	86	-3	-0.0491803
	223	STK25 (Lot001)	INV_33163	10	44	94	86	-42	-0.446809
	224	STK33 (Lot001)	INV_36048	50	159	73	86	73	1
	225	STK39 (Lot002)	CAR_11CBS-0608	50	58	49	86	-28	-0.571429
	226	TAOK2 (Lot004)	INV_1011094	20	64	61	86	-22	-0.360656
	227	TAOK3 (Lot005)		50	32	62	86	-54	-0.870968
	228	TBK1 (Lot006)		5	10	34	86	-76	-2.23529
	229	TGFB-R1 (Lot003)		10	22	22	86	-64	-2.90909
	230	TGFB-R2 (Lot003)	CAR_12CBS-0041	10	51	51	86	-35	-0.686275
	231	TLK1 (Lot002)		10	30	61	86	-56	-0.918033
	232	TLK2 (Lot002)		5	33	61	86	-53	-0.868852
	233	TSF1 (Lot002)		25	13	1	86	-73	-73
	234	TSK2 (Lot002)		25	101	65	86	15	0.230769
	235	TSSK1 (STK22B) (Lot002)	INV_947248	5	61	24	86	-25	-1.04167
	236	TTBK1 (Lot004)		5	24	49	86	-62	-1.26531
	237	TTBK2 (Lot007)		20	28	44	86	-58	-1.31818
	238	TTK (Lot003)		100	149	110	86	63	0.572727
	239	VRK1 (Lot001)		50	50	86	86	-36	-0.418605
	240	VRK2 (Lot002)		200	53	31	86	-33	-1.06452
	241	WEE1 (Lot005)		200	91	69	86	5	0.0724638
	242	WNK2 (Lot001)	INV_35976	40	49	36	86	-37	-1.02778
	243	WNK3 (Lot001)	INV_36047	10	45	39	86	-41	-1.05128
	244	ZAK (Lot001)	INV_34603	5	39	30	86	-47	-1.56667
	245	WNK1 (Lot001)		50	56	91	86	-30	-0.32967
