# Supplementary material for: TNK1 is a ubiquitin-binding and 14-3-3-regulated kinase that can be targeted to block tumor growth
Source: Nat Commun. 2021 Sep 9;12:5337. doi: 10.1038/s41467-021-25622-3 (PMC8429728; doi:10.1038/s41467-021-25622-3)
Supplement: Supplementary file 5 — Supplementary Data 2 [file 41467_2021_25622_MOESM5_ESM.xlsx]

## Sheet: Summary
Kinase Profiling Report for:		Boston Biomedical, Inc.				Quote #	20200622-ToleroP-FP-RV01
1 compound tested against 371 kinases
Compound was tested in single dose duplicate mode at a concentration of 0.3 μM.
Control compound Staurosporine was tested in 10-dose IC50 mode with 4-fold serial dilution starting at 20 or 100 μM.
Alternate control compounds were tested in 10-dose IC50 mode with 3 or 4-fold serial dilution starting at 10, 20, 50, or 100 μM.
Reactions were carried out at Km ATP according to the RBC binning structure.
Data pages include raw data, % Enzyme activity (relative to DMSO controls) and curve fits.
Curve fits were performed where the enzyme activities at the highest concentration of compounds were less than 65%.
Enzyme Activity Summary
		% Enzyme Activity (relative to DMSO controls)
Kinases	ATP Conc. (µM)	TP-0005801 (0.3µM)		IC50 (M) Control Cmpd	Control Cmpd ID
		Data 1	Data 2
ABL1	5	109.08	107.14	7.58e-08	STAUROSPORINE
ABL2/ARG	30	93.18	91.56	8.85e-08	STAUROSPORINE
ACK1	100	1.69	1.45	3.585e-08	STAUROSPORINE
AKT1	100	105.41	104.81	1.508e-08	STAUROSPORINE
AKT2	100	99.96	99.87	4.765e-08	STAUROSPORINE
AKT3	50	104.95	98.66	6.953e-09	STAUROSPORINE
ALK	50	3.64	3.52	5.766e-09	STAUROSPORINE
ALK1/ACVRL1	10	88.33	83.64	1.399e-08	LDN193189
ALK2/ACVR1	5	90.61	90.59	3.03e-08	LDN193189
ALK3/BMPR1A	1	104.54	100.05	3.166e-09	LDN193189
ALK4/ACVR1B	5	86.93	85.03	1.05e-07	LDN193189
ALK5/TGFBR1	5	88.09	87.96	3.678e-07	LDN193189
ALK6/BMPR1B	10	97.88	97.58	9.346e-09	LDN193189
ARAF	5	88.14	82.26	1.514e-08	GW5074
ARK5/NUAK1	30	14.24	14.16	1.559e-09	STAUROSPORINE
ASK1/MAP3K5	30	99.05	98.64	3.177e-08	STAUROSPORINE
Aurora A	2.5	100.76	99.63	1.577e-09	STAUROSPORINE
Aurora B	100	86.74	83.93	2.148e-08	STAUROSPORINE
AURORA C	50	96.99	92.87	1.503e-09	STAUROSPORINE
AXL	100	89.25	86.26	6.985e-09	STAUROSPORINE
BLK	10	88.34	87.45	1.795e-09	STAUROSPORINE
BMPR2	15	89.65	89.17	1.379e-07	STAUROSPORINE
BMX/ETK	50	114.78	114.03	3.426e-08	STAUROSPORINE
BRAF	20	87.27	85.08	4.089e-09	GW5074
BRK	100	78	76.47	6.589e-07	STAUROSPORINE
BRSK1	50	100.75	95.81	6.133e-10	STAUROSPORINE
BRSK2	50	119.28	115.88	1.252e-09	STAUROSPORINE
BTK	50	93.56	92.11	2.296e-08	STAUROSPORINE
CAMK1a	100	92.57	91.48	1.561e-07	STAUROSPORINE
CAMK1b	30	118.82	114.45	1.453e-08	STAUROSPORINE
CAMK1d	30	75.69	73.67	9.173e-10	STAUROSPORINE
CAMK1g	100	99.02	97.39	2.059e-08	STAUROSPORINE
CAMK2a	5	8.85	8.25	4.945e-11	STAUROSPORINE
CAMK2b	5	64.78	64.05	9.259e-11	STAUROSPORINE
CAMK2d	2.5	4.74	4.45	2.126e-11	STAUROSPORINE
CAMK2g	30	157.22	153.44	6.089e-10	STAUROSPORINE
CAMK4	100	96.88	94.74	1.356e-06	STAUROSPORINE
CAMKK1	100	77.06	74.03	1.019e-07	STAUROSPORINE
CAMKK2	30	31.88	30.25	3.25e-08	STAUROSPORINE
CDC7/DBF4	2.5	124.39	122.81	3.274e-08	STAUROSPORINE
CDK1/cyclin A	10	101.56	100.96	4.411e-09	STAUROSPORINE
CDK1/cyclin B	5	103.43	103.41	1.805e-09	STAUROSPORINE
CDK1/cyclin E	30	97.16	94.9	4.389e-09	STAUROSPORINE
CDK14/cyclin Y (PFTK1)	15	91.75	90.24	1.045e-07	STAUROSPORINE
CDK16/cyclin Y (PCTAIRE)	10	99.84	97.16	1.301e-08	STAUROSPORINE
CDK17/cyclin Y (PCTK2)	20	101.35	100.73	3.044e-08	STAUROSPORINE
CDK18/cyclin Y (PCTK3)	20	98	94.21	3.52e-08	STAUROSPORINE
CDK19/cyclin C	20	54.82	54.12	3.497e-10	STAUROSPORINE
CDK2/cyclin A	10	90.82	87.64	6.636e-10	STAUROSPORINE
CDK2/cyclin A1	15	67.51	63.68	2.27e-09	STAUROSPORINE
CDK2/CYCLIN E	50	91.66	91.23	1.585e-09	STAUROSPORINE
CDK2/cyclin E2	50	101.53	101.06	2.571e-09	STAUROSPORINE
CDK2/cyclin O	50	102.21	101.79	4.38e-09	STAUROSPORINE
CDK3/cyclin E	100	98.02	97.68	3.609e-09	STAUROSPORINE
CDK3/cyclin E2	100	95.47	95.06	2.583e-09	STAUROSPORINE
CDK4/cyclin D1	100	105.52	104.1	5.675e-08	STAUROSPORINE
CDK4/cyclin D3	30	91.73	90.78	3.078e-08	STAUROSPORINE
CDK5/P25	50	122.76	115.3	4.655e-09	STAUROSPORINE
CDK5/p35	30	99.47	99.1	2.257e-09	STAUROSPORINE
CDK6/cyclin D1	100	88.23	87.48	1.184e-08	STAUROSPORINE
CDK6/cyclin D3	100	102.77	101.49	1.245e-07	STAUROSPORINE
CDK7/cyclin H	50	102.55	100.82	7.23e-08	STAUROSPORINE
CDK8/cyclin C	10	31.89	31.56	1.276e-10	STAUROSPORINE
CDK9/CYCLIN K	20	107.65	105.02	2.379e-08	STAUROSPORINE
CDK9/cyclin T1	10	127.54	114.76	7.739e-09	STAUROSPORINE
CDK9/cyclin T2	5	89.25	88.59	3.091e-09	STAUROSPORINE
CHK1	30	104.26	100.99	6.871e-11	STAUROSPORINE
CHK2	50	102.98	102.04	1.176e-08	STAUROSPORINE
CK1a1	10	94.32	93.14	1.118e-05	STAUROSPORINE
CK1a1L	10	100.74	99.79	2.271e-06	STAUROSPORINE
CK1d	10	101.21	98.41	4.522e-07	D4476
CK1epsilon	5	96.54	94.74	3.072e-07	D4476
CK1g1	2.5	88.48	87.83	3.249e-06	STAUROSPORINE
CK1g2	5	94.54	92.93	1.709e-06	STAUROSPORINE
CK1G3	15	94.69	93.6	4.139e-06	STAUROSPORINE
CK2a	5	42.42	41.84	2.307e-07	GW5074
CK2a2	30	106.75	89.06	1.477e-06	STAUROSPORINE
c-Kit	100	85.35	85.14	2.165e-09	STAUROSPORINE
CLK1	10	11.87	11.73	8.493e-09	STAUROSPORINE
CLK2	20	69.76	68.63	7.128e-09	STAUROSPORINE
CLK3	30	79.14	77.34	7.569e-06	STAUROSPORINE
CLK4	5	30.44	30.17	7.978e-08	STAUROSPORINE
c-MER	50	105.52	104.12	3.926e-08	STAUROSPORINE
c-MET	15	104.07	102.48	1.801e-07	STAUROSPORINE
COT1/MAP3K8	100	100.26	97.49	1.016e-05	RO-31-8220
CSK	50	92.6	89.83	7.28e-08	STAUROSPORINE
c-Src	50	107.21	106.39	1.246e-08	STAUROSPORINE
CTK/MATK	100	107.9	106.01	3.285e-07	STAUROSPORINE
DAPK1	10	101.97	101.12	2.021e-08	STAUROSPORINE
DAPK2	5	95.11	93.16	5.578e-09	STAUROSPORINE
DCAMKL1	50	94.91	93.44	4.856e-07	STAUROSPORINE
DCAMKL2	100	93.68	89.71	6.093e-08	STAUROSPORINE
DDR1	100	74.41	74.14	7.848e-09	STAUROSPORINE
DDR2	5	77.06	75.82	4.95e-10	STAUROSPORINE
DMPK	1	101.56	100.67	2.334e-08	STAUROSPORINE
DMPK2	1	108.99	108.91	5.953e-10	STAUROSPORINE
DRAK1/STK17A	30	91.98	88.64	3.295e-08	STAUROSPORINE
DYRK1/DYRK1A	50	86.49	85.89	7.134e-09	STAUROSPORINE
DYRK1B	20	77.13	75.78	2.876e-09	STAUROSPORINE
DYRK2	5	94.18	90.52	1.82e-07	STAUROSPORINE
DYRK3	5	126.21	123.93	4.889e-08	STAUROSPORINE
DYRK4	2.5	103.97	99.18	1.609e-06	GW5074
EGFR	1	97.16	96.01	1.633e-08	STAUROSPORINE
EPHA1	20	96.81	96.52	1.303e-07	STAUROSPORINE
EPHA2	50	98.26	95.88	1.438e-07	STAUROSPORINE
EPHA3	50	103.26	97.47	3.107e-08	STAUROSPORINE
EPHA4	30	98.88	98.53	1.356e-08	STAUROSPORINE
EPHA5	30	121.6	116.65	3.035e-08	STAUROSPORINE
EPHA6	10	102.58	98.64	1.61e-08	STAUROSPORINE
EPHA7	100	95.23	94.01	1.152e-07	STAUROSPORINE
EPHA8	100	95.14	93.79	8.075e-07	STAUROSPORINE
EPHB1	50	90.69	89.03	1.3e-07	STAUROSPORINE
EPHB2	30	86.41	85.59	7.467e-08	STAUROSPORINE
EPHB3	50	103.55	101.61	5.545e-06	STAUROSPORINE
EPHB4	50	102.54	102.09	9.72e-07	STAUROSPORINE
ERBB2/HER2	10	82.29	81.72	1.701e-08	STAUROSPORINE
ERBB4/HER4	2.5	102.7	101.88	2.19e-07	STAUROSPORINE
ERK1	50	107.9	106.56	9.339e-09	SCH772984
ERK2/MAPK1	50	87.08	86.09	1.606e-09	SCH772984
ERK5/MAPK7	5	91.62	90.91	1.025e-05	STAUROSPORINE
ERK7/MAPK15	20	97.2	96.44	1.672e-08	STAUROSPORINE
ERN1/IRE1	30	83.01	82.72	8.3e-08	STAUROSPORINE
ERN2/IRE2	100	52.83	51.5	7.035e-08	STAUROSPORINE
FAK/PTK2	50	12.32	11.37	3.66e-08	STAUROSPORINE
FER	50	11.66	11.36	1.907e-09	STAUROSPORINE
FES/FPS	50	18.21	17.63	6.84e-09	STAUROSPORINE
FGFR1	5	83.87	83.32	3.222e-09	STAUROSPORINE
FGFR2	5	89.22	87.34	3.185e-09	STAUROSPORINE
FGFR3	30	106.79	105.41	7.598e-09	STAUROSPORINE
FGFR4	100	79.9	77.58	1.321e-07	STAUROSPORINE
FGR	20	109.4	104.84	1.355e-09	STAUROSPORINE
FLT1/VEGFR1	2.5	96.83	96.21	1.458e-08	STAUROSPORINE
FLT3	50	3.9	3.79	1.271e-09	STAUROSPORINE
FLT4/VEGFR3	5	35.16	35.08	1.434e-09	STAUROSPORINE
FMS	50	56.27	55.63	2.933e-09	STAUROSPORINE
FRK/PTK5	30	71.95	71.03	2.111e-08	STAUROSPORINE
FYN	30	108.11	105.3	7.886e-09	STAUROSPORINE
GCK/MAP4K2	30	76.14	73.92	5.156e-10	STAUROSPORINE
GLK/MAP4K3	15	35.01	34.31	9.844e-11	STAUROSPORINE
GRK1	15	118.16	108.68	7.702e-08	STAUROSPORINE
GRK2	50	92.99	91.73	1.8e-06	STAUROSPORINE
GRK3	20	93.91	92.99	1.154e-06	STAUROSPORINE
GRK4	15	108.69	108.26	2.361e-07	STAUROSPORINE
GRK5	30	91.96	89.77	7.85e-08	STAUROSPORINE
GRK6	50	86.94	83.86	5.167e-08	STAUROSPORINE
GRK7	15	104.65	97.5	1.088e-08	STAUROSPORINE
GSK3a	30	97.13	95.76	2.373e-08	STAUROSPORINE
GSK3b	10	96.41	95.71	3.728e-09	STAUROSPORINE
Haspin	20	88.16	86.89	2.95e-08	STAUROSPORINE
HCK	30	104.6	101.94	2.448e-09	STAUROSPORINE
HGK/MAP4K4	20	102.57	101.73	3.748e-09	STAUROSPORINE
HIPK1	50	90.75	89.16	3.06e-06	RO-31-8220
HIPK2	15	106.47	96.62	3.77e-07	STAUROSPORINE
HIPK3	30	91.9	85.59	1.138e-06	STAUROSPORINE
HIPK4	5	79.64	78.6	9.169e-07	STAUROSPORINE
HPK1/MAP4K1	10	25.75	25.59	5.102e-08	RO-31-8220
IGF1R	30	16.71	16.25	1.019e-07	STAUROSPORINE
IKKa/CHUK	5	99.54	94.32	2.603e-07	STAUROSPORINE
IKKb/IKBKB	30	103.76	101.86	1.561e-06	STAUROSPORINE
IKKe/IKBKE	30	99.68	94.22	8.884e-10	STAUROSPORINE
IR	10	3	2.81	7.805e-09	STAUROSPORINE
IRAK1	20	87.16	83.44	3.825e-08	STAUROSPORINE
IRAK4	15	90.56	89.23	4.414e-09	STAUROSPORINE
IRR/INSRR	100	66.65	65.22	6.428e-07	STAUROSPORINE
ITK	30	107.2	103.22	2.614e-08	STAUROSPORINE
JAK1	50	103.75	101.57	1.151e-09	STAUROSPORINE
JAK2	10	82.84	77.72	7.114e-10	STAUROSPORINE
JAK3	10	29.33	28.74	8.006e-11	STAUROSPORINE
JNK1	1	74.74	74.68	2.177e-07	STAUROSPORINE
JNK2	20	96.98	96.31	4.978e-06	STAUROSPORINE
JNK3	2.5	80.95	80.74	1.709e-08	JNKI VIII
KDR/VEGFR2	20	93.55	93.22	5.043e-09	STAUROSPORINE
KHS/MAP4K5	50	90.03	87.04	3.189e-10	STAUROSPORINE
KSR1	10	99.21	97.62	8.246e-06	STAUROSPORINE
KSR2	5	96.93	94.25	3.696e-06	STAUROSPORINE
LATS1	30	102.68	101.96	1.504e-08	STAUROSPORINE
LATS2	30	95.81	92.37	2.659e-09	STAUROSPORINE
LCK	15	100.55	99.36	7.958e-09	STAUROSPORINE
LCK2/ICK	15	90.18	87.93	1.625e-08	STAUROSPORINE
LIMK1	30	104.39	104.26	9.088e-10	STAUROSPORINE
LIMK2	50	114.31	108.38	5.499e-08	STAUROSPORINE
LKB1	50	106.57	104.88	8.393e-08	STAUROSPORINE
LOK/STK10	100	74.69	73.71	1.406e-07	RO-31-8220
LRRK2	30	8.89	8.22	1.216e-08	STAUROSPORINE
LYN	15	70.12	69.84	6.449e-10	STAUROSPORINE
LYN B	20	99.46	99.43	3.82e-09	STAUROSPORINE
MAK	100	98.39	94.11	8.877e-08	STAUROSPORINE
MAPKAPK2	10	98.99	96.37	2.338e-07	STAUROSPORINE
MAPKAPK3	100	103.95	102.95	1.897e-05	STAUROSPORINE
MAPKAPK5/PRAK	30	115.6	106.87	7.911e-07	STAUROSPORINE
MARK1	30	100.83	99.22	2.869e-10	STAUROSPORINE
MARK2/PAR-1Ba	30	93.23	92.11	8.756e-11	STAUROSPORINE
MARK3	15	95.37	91.7	3.9e-10	STAUROSPORINE
MARK4	10	89.77	88.37	2.692e-10	STAUROSPORINE
MAST3	5	100.52	100.5	1.158e-06	STAUROSPORINE
MASTL	20	97.01	96.1	9.392e-08	STAUROSPORINE
MEK1	2.5	95.67	95.49	3.015e-08	STAUROSPORINE
MEK2	1	87.61	87.42	3.941e-08	STAUROSPORINE
MEK3	1	174.47	172.51	2.165e-08	STAUROSPORINE
MEK5	5	109.75	107.51	4.311e-08	STAUROSPORINE
MEKK1	5	110.69	108.65	1.288e-06	STAUROSPORINE
MEKK2	20	86.83	80.99	5.041e-08	STAUROSPORINE
MEKK3	15	92.43	88.53	4.277e-08	STAUROSPORINE
MEKK6	2.5	95.34	95.21	2.376e-07	STAUROSPORINE
MELK	50	93.14	90.28	1.599e-09	STAUROSPORINE
MINK/MINK1	15	95.56	89.16	1.469e-09	STAUROSPORINE
MKK4	2.5	78.78	76.03	7.379e-07	STAUROSPORINE
MKK6	100	116.5	114.75	1.513e-07	STAUROSPORINE
MKK7	5	103.28	101.68	1.725e-06	STAUROSPORINE
MLCK/MYLK	50	93.77	90.78	2.77e-08	STAUROSPORINE
MLCK2/MYLK2	100	104.21	100.07	9.704e-08	STAUROSPORINE
MLK1/MAP3K9	50	77.15	76.62	2.564e-09	STAUROSPORINE
MLK2/MAP3K10	50	87.03	85.88	7.675e-09	STAUROSPORINE
MLK3/MAP3K11	30	89.47	89.34	5.205e-09	STAUROSPORINE
MLK4	5	106.32	105.88	2.776e-06	STAUROSPORINE
MNK1	50	92.45	90.79	1.011e-07	STAUROSPORINE
MNK2	100	89.81	88.95	4.824e-08	STAUROSPORINE
MRCKa/CDC42BPA	1	104.31	100.38	1.71e-09	STAUROSPORINE
MRCKb/CDC42BPB	1	99.17	98.02	1.264e-09	STAUROSPORINE
MSK1/RPS6KA5	100	126.84	123.26	2.172e-09	STAUROSPORINE
MSK2/RPS6KA4	30	99.03	95.01	5.502e-09	STAUROSPORINE
MSSK1/STK23	50	89.7	88.8	2.241e-06	STAUROSPORINE
MST1/STK4	50	100.8	97.16	1.59e-09	STAUROSPORINE
MST2/STK3	5	97.66	97.51	3.728e-09	STAUROSPORINE
MST3/STK24	20	106.01	102.72	7.05e-09	STAUROSPORINE
MST4	50	101.31	92.69	6.861e-09	STAUROSPORINE
MUSK	30	62.05	57.18	5.199e-09	STAUROSPORINE
MYLK3	1	110.04	108.79	2.108e-08	STAUROSPORINE
MYLK4	50	107.65	96.89	8.46e-08	STAUROSPORINE
MYO3A	50	69.82	66.29	4.066e-08	STAUROSPORINE
MYO3b	10	57.69	56.75	7.464e-09	STAUROSPORINE
NEK1	50	104.86	104.29	3.31e-08	STAUROSPORINE
NEK11	50	99.33	94.47	2.167e-06	STAUROSPORINE
NEK2	30	60.3	55.75	4.325e-07	STAUROSPORINE
NEK3	100	89.04	88.02	2.534e-07	JNK-IN-7
NEK4	10	122.46	122.3	2.467e-07	STAUROSPORINE
NEK5	20	98.51	96.88	1.237e-07	STAUROSPORINE
NEK6	30	95.22	91.53	2.17e-05	PKR INHIBITOR
NEK7	20	90.22	89.52	1.136e-05	PKR INHIBITOR
NEK9	5	69.64	68.62	1.463e-07	STAUROSPORINE
NIM1	10	102.01	95.56	1.431e-07	STAUROSPORINE
NLK	50	92.33	85.77	1.08e-07	STAUROSPORINE
OSR1/OXSR1	10	109.92	104.43	9.221e-08	STAUROSPORINE
P38a/MAPK14	2.5	89.05	88.07	1.244e-08	SB202190
P38b/MAPK11	50	101.93	100.69	9.532e-08	SB202190
P38d/MAPK13	30	102.32	91.44	2.571e-07	STAUROSPORINE
P38g	10	103.63	101.73	1.556e-07	STAUROSPORINE
p70S6K/RPS6KB1	15	105.08	101.71	5.92e-10	STAUROSPORINE
p70S6Kb/RPS6KB2	15	95.67	90.07	3.355e-09	STAUROSPORINE
PAK1	100	91.45	86.43	9.019e-10	STAUROSPORINE
PAK2	50	103.75	103.68	3.348e-09	STAUROSPORINE
PAK3	100	98.98	97.94	2.148e-09	STAUROSPORINE
PAK4	2.5	59.44	54.71	9.474e-10	STAUROSPORINE
PAK5	30	86.55	85.26	7.792e-09	STAUROSPORINE
PAK6	1	106.85	104.68	5.9e-09	STAUROSPORINE
PASK	50	102.11	101.72	8.608e-08	STAUROSPORINE
PBK/TOPK	15	106.83	98.93	1.699e-07	STAUROSPORINE
PDGFRa	5	84.56	84.49	8.861e-10	STAUROSPORINE
PDGFRb	50	64.36	63.99	1.434e-09	STAUROSPORINE
PDK1/PDPK1	15	89.86	89.61	1.159e-09	STAUROSPORINE
PHKg1	100	30.63	29.69	1.14e-09	STAUROSPORINE
PHKg2	20	72.4	71.35	1.112e-09	STAUROSPORINE
PIM1	100	93.24	92.78	5.109e-09	STAUROSPORINE
PIM2	20	115.84	109.97	7.847e-08	STAUROSPORINE
PIM3	20	96	95.46	1.032e-09	STAUROSPORINE
PKA	5	110.07	108.36	1.406e-09	STAUROSPORINE
PKAcb	5	98.05	96.66	1.119e-09	STAUROSPORINE
PKAcg	5	95.52	92.08	2.664e-09	STAUROSPORINE
PKCa	50	98.57	97.96	3.658e-10	STAUROSPORINE
PKCb1	50	90.87	90.25	3.26e-09	STAUROSPORINE
PKCb2	50	94.39	93.64	2.179e-09	STAUROSPORINE
PKCd	10	113.33	99.73	1.47e-10	STAUROSPORINE
PKCepsilon	10	93.56	93.28	1.401e-10	STAUROSPORINE
PKCeta	15	106.84	98.25	2.299e-10	STAUROSPORINE
PKCg	30	115.23	106.59	3.565e-10	STAUROSPORINE
PKCiota	50	100.92	99.09	3.29e-08	STAUROSPORINE
PKCmu/PRKD1	10	67.71	67.28	3.244e-09	STAUROSPORINE
PKCnu/PRKD3	30	55.75	55.46	1.463e-09	STAUROSPORINE
PKCtheta	20	91.27	90.33	4.288e-09	STAUROSPORINE
PKCzeta	15	97.23	97.11	6e-08	STAUROSPORINE
PKD2/PRKD2	50	66.53	64.35	1.871e-09	STAUROSPORINE
PKG1a	30	87.61	85.58	4.298e-09	STAUROSPORINE
PKG1b	50	51.02	50.01	2.611e-09	STAUROSPORINE
PKG2/PRKG2	30	111.43	110.98	8.721e-09	STAUROSPORINE
PKMYT1	10	62.85	62.82	1.04e-08	STAUROSPORINE
PKN1/PRK1	20	91.79	90.29	3.529e-10	STAUROSPORINE
PKN2/PRK2	5	97.23	95.94	4.498e-10	STAUROSPORINE
PKN3/PRK3	30	95.4	93.73	2.262e-09	STAUROSPORINE
PLK1	30	88.66	87.8	4.292e-07	STAUROSPORINE
PLK2	30	83.95	83.9	7.468e-07	STAUROSPORINE
PLK3	50	108.52	101.96	1.017e-08	BI2536
PLK4/SAK	10	74.78	72.85	6.379e-09	STAUROSPORINE
PRKX	30	93.69	92.49	1.464e-09	STAUROSPORINE
PYK2	15	23.7	23.46	8.726e-09	STAUROSPORINE
RAF1	10	90.78	90.16	6.939e-09	GW5074
RET	20	83.25	81.21	3.058e-09	STAUROSPORINE
RIPK2	100	95.79	93.9	7.957e-07	STAUROSPORINE
RIPK4	2.5	117.22	108.5	3.636e-07	STAUROSPORINE
RIPK5	30	108.29	100.55	3.64e-07	STAUROSPORINE
ROCK1	10	99.77	96.71	1.104e-09	STAUROSPORINE
ROCK2	50	103.02	102.9	1.3e-09	STAUROSPORINE
RON/MST1R	2.5	93.95	92.42	1.261e-07	STAUROSPORINE
ROS/ROS1	20	10.08	9.96	5.208e-10	STAUROSPORINE
RSK1	20	76.16	74.19	1.565e-10	STAUROSPORINE
RSK2	50	90.46	84.88	2.011e-10	STAUROSPORINE
RSK3	20	80.26	79.23	3.64e-10	STAUROSPORINE
RSK4	30	79.43	77.9	1.151e-10	STAUROSPORINE
SBK1	10	98.97	95.48	1.164e-07	STAUROSPORINE
SGK1	100	91.66	90.95	2.796e-08	STAUROSPORINE
SGK2	100	93.7	92.67	1.154e-07	STAUROSPORINE
SGK3/SGKL	20	107.68	105.29	7.172e-08	STAUROSPORINE
SIK1	30	94.15	92.79	1.76e-09	STAUROSPORINE
SIK2	30	79.37	78.33	6.391e-10	STAUROSPORINE
SIK3	30	96.11	93.89	1.972e-09	STAUROSPORINE
SLK/STK2	15	55.6	48.54	1.62e-08	STAUROSPORINE
SNARK/NUAK2	50	30.23	30.21	1.92e-09	STAUROSPORINE
SNRK	10	98.77	98.59	1.612e-08	STAUROSPORINE
SRMS	10	89.93	89.45	1.933e-05	STAUROSPORINE
SRPK1	30	96.54	93.88	5.425e-08	STAUROSPORINE
SRPK2	30	113.68	110.28	7.922e-07	STAUROSPORINE
SSTK/TSSK6	15	110.56	107.1	4.383e-07	STAUROSPORINE
STK16	10	106.96	105.17	7.282e-07	STAUROSPORINE
STK21/CIT	2.5	107.12	105.18	1.482e-07	STAUROSPORINE
STK22D/TSSK1	10	10.45	8.14	5.375e-11	STAUROSPORINE
STK25/YSK1	20	85.75	80.87	3.895e-09	STAUROSPORINE
STK32B/YANK2	100	96.37	94.84	4.74e-08	STAUROSPORINE
STK32C/YANK3	10	90.19	83.24	8.727e-08	STAUROSPORINE
STK33	10	32.38	31.54	2.805e-08	STAUROSPORINE
STK38/NDR1	20	38.77	38.66	6.993e-10	STAUROSPORINE
STK38L/NDR2	20	53.12	52.77	2.65e-09	STAUROSPORINE
STK39/STLK3	10	61.19	61.1	1.302e-08	STAUROSPORINE
SYK	100	77.58	77.54	1.56e-09	STAUROSPORINE
TAK1	20	102.94	102.18	1.602e-07	STAUROSPORINE
TAOK1	30	73.35	68.31	1.492e-09	STAUROSPORINE
TAOK2/TAO1	30	85.99	84.44	7.12e-09	STAUROSPORINE
TAOK3/JIK	50	88.16	86.79	5.969e-09	STAUROSPORINE
TBK1	30	97.83	96.37	1.589e-09	STAUROSPORINE
TEC	10	93.36	92.18	2.61e-08	STAUROSPORINE
TESK1	50	102.5	101.98	3.197e-06	STAUROSPORINE
TESK2	50	92.82	90.1	4.008e-05	STAUROSPORINE
TGFBR2	1	99.27	97.81	5.482e-08	LDN193189
TIE2/TEK	30	83.56	80.66	7.578e-08	STAUROSPORINE
TLK1	2.5	103.04	101.42	1.791e-08	STAUROSPORINE
TLK2	5	101.09	100.41	3.124e-09	STAUROSPORINE
TNIK	50	49.62	48.73	4.65e-10	STAUROSPORINE
TNK1	5	0.98	0.83	5.537e-09	STAUROSPORINE
TRKA	100	93.34	82.41	3.932e-09	STAUROSPORINE
TRKB	5	96.06	95.91	5.597e-10	STAUROSPORINE
TRKC	100	108.53	104.41	2.172e-10	STAUROSPORINE
TSSK2	15	88.41	86.86	1.146e-08	STAUROSPORINE
TSSK3/STK22C	15	97.06	94.63	4.984e-09	STAUROSPORINE
TTBK1	5	97.19	93.97	1.31e-05	SB202190
TTBK2	20	90.32	83.09	5.472e-06	SB202190
TXK	30	114.32	111.93	8.581e-08	STAUROSPORINE
TYK1/LTK	100	16.39	16.38	1.697e-08	STAUROSPORINE
TYK2	10	100.42	96.66	2.97e-10	STAUROSPORINE
TYRO3/SKY	20	105.42	105.16	3.038e-09	STAUROSPORINE
ULK1	30	49.87	49.66	1.421e-08	STAUROSPORINE
ULK2	10	86.5	82.4	4.932e-09	STAUROSPORINE
ULK3	5	43.82	40.15	1.815e-09	STAUROSPORINE
VRK1	15	92.16	91.64	7.485e-07	RO-31-8220
VRK2	10	96.04	93.93	5.735e-06	RO-31-8220
WEE1	30	94.18	93.63	1.186e-07	WEE-1 INHIBITOR
WNK1	50	107.72	103.86	2.563e-05	STAUROSPORINE
WNK2	100	96.57	93.86	7.307e-06	STAUROSPORINE
WNK3	100	87.46	86.53	2.059e-06	WEE-1 INHIBITOR
YES/YES1	50	87.41	85.39	9.289e-09	STAUROSPORINE
YSK4/MAP3K19	1	93.85	92.84	2.532e-09	STAUROSPORINE
ZAK/MLTK	50	103.03	101.15	3.106e-06	GW5074
ZAP70	30	95.45	91.3	5.833e-08	STAUROSPORINE
ZIPK/DAPK3	10	80.96	79.44	2.745e-09	STAUROSPORINE

## Sheet: ABL1
Kinase Profiling Report for:			ABL1
Raw data
	Compound ID	Data 1	Data 2			Staurosporine	Stauro Conc.(M)
	TP-0005801 (0.3µM)	769412	755718			3461.56	2e-05
	DMSO	725342				12313.9	5e-06
						38635.9	1.25e-06
						150571	3.125e-07
						445284	7.8125e-08
						707261	1.95313e-08
						846100	4.88281e-09
						864006	1.2207e-09
						848027	3.05176e-10
						926583	7.62939e-11
						881696	DMSO
%Activity
	Compound ID	Data 1	Data 2			Staurosporine	Stauro Conc.(M)
	TP-0005801 (0.3µM)	109.084	107.143			0.392602	2e-05
	DMSO	102.836				1.39662	5e-06
						4.382	1.25e-06
						17.0774	3.125e-07
						50.5031	7.8125e-08
						80.216	1.95313e-08
						95.9628	4.88281e-09
						97.9936	1.2207e-09
						96.1814	3.05176e-10
						105.091	7.62939e-11
						100	DMSO
					HILLSLOPE	-1.072
					IC50 (M)	7.58e-08

## Sheet: ABL2-ARG
Kinase Profiling Report for:			ABL2/ARG
Raw data
	Compound ID	Data 1	Data 2			Staurosporine	Stauro Conc.(M)
	TP-0005801 (0.3µM)	2.34069e+06	2.30019e+06			90524.7	2e-05
	DMSO	2.5551e+06				130795	5e-06
						245919	1.25e-06
						650749	3.125e-07
						1.36183e+06	7.8125e-08
						2.08834e+06	1.95313e-08
						2.4884e+06	4.88281e-09
						2.68613e+06	1.2207e-09
						2.59672e+06	3.05176e-10
						2.6652e+06	7.62939e-11
						2.51318e+06	DMSO
%Activity
	Compound ID	Data 1	Data 2			Staurosporine	Stauro Conc.(M)
	TP-0005801 (0.3µM)	93.1768	91.5646			3.60356	2e-05
	DMSO	101.712				5.20662	5e-06
						9.7894	1.25e-06
						25.9047	3.125e-07
						54.2109	7.8125e-08
						83.1317	1.95313e-08
						99.057	4.88281e-09
						106.928	1.2207e-09
						103.369	3.05176e-10
						106.095	7.62939e-11
						100.043	DMSO
					HILLSLOPE	-0.8896
					IC50 (M)	8.85e-08

## Sheet: ACK1
Kinase Profiling Report for:			ACK1
Raw data
	Compound ID	Data 1	Data 2			Staurosporine	Stauro Conc.(M)
	TP-0005801 (0.3µM)	55122.8	47297.9			11276	2e-05
	DMSO	3.21111e+06				14720.3	5e-06
						15920.4	1.25e-06
						26450.4	3.125e-07
						332418	7.8125e-08
						2.72813e+06	1.95313e-08
						3.09791e+06	4.88281e-09
						3.23274e+06	1.2207e-09
						3.23523e+06	3.05176e-10
						3.30992e+06	7.62939e-11
						3.26128e+06	DMSO
%Activity
	Compound ID	Data 1	Data 2			Staurosporine	Stauro Conc.(M)
	TP-0005801 (0.3µM)	1.68738	1.44785			0.345171	2e-05
	DMSO	98.2962				0.450608	5e-06
						0.487343	1.25e-06
						0.809682	3.125e-07
						10.1757	7.8125e-08
						83.5117	1.95313e-08
						94.8311	4.88281e-09
						98.9584	1.2207e-09
						99.0347	3.05176e-10
						101.321	7.62939e-11
						99.8319	DMSO
					HILLSLOPE	-2.753
					IC50 (M)	3.585e-08

## Sheet: AKT1
Kinase Profiling Report for:			AKT1
Raw data
	Compound ID	Data 1	Data 2			Staurosporine	Stauro Conc.(M)
	TP-0005801 (0.3µM)	742599	738338			16040.9	2e-05
	DMSO	690746				24879.7	5e-06
						38323.4	1.25e-06
						60320	3.125e-07
						140718	7.8125e-08
						322273	1.95313e-08
						521649	4.88281e-09
						698482	1.2207e-09
						741831	3.05176e-10
						688831	7.62939e-11
						738687	DMSO
%Activity
	Compound ID	Data 1	Data 2			Staurosporine	Stauro Conc.(M)
	TP-0005801 (0.3µM)	105.414	104.809			2.27704	2e-05
	DMSO	98.053				3.53172	5e-06
						5.4401	1.25e-06
						8.56257	3.125e-07
						19.9753	7.8125e-08
						45.7474	1.95313e-08
						74.0493	4.88281e-09
						99.1512	1.2207e-09
						105.305	3.05176e-10
						97.7812	7.62939e-11
						104.858	DMSO
					HILLSLOPE	-0.8772
					IC50 (M)	1.508e-08

## Sheet: AKT2
Kinase Profiling Report for:			AKT2
Raw data
	Compound ID	Data 1	Data 2			Staurosporine	Stauro Conc.(M)
	TP-0005801 (0.3µM)	761651	761025			9129.51	2e-05
	DMSO	728874				10562.1	5e-06
						41557	1.25e-06
						111032	3.125e-07
						282066	7.8125e-08
						543063	1.95313e-08
						698184	4.88281e-09
						616455	1.2207e-09
						762534	3.05176e-10
						769609	7.62939e-11
						753941	DMSO
%Activity						*Data point excluded to allow curve fit
	Compound ID	Data 1	Data 2			Staurosporine	Stauro Conc.(M)
	TP-0005801 (0.3µM)	99.9569	99.8747			1.19813	2e-05
	DMSO	95.6552				1.38614	5e-06
						5.45381	1.25e-06
						14.5715	3.125e-07
						37.0176	7.8125e-08
						71.27	1.95313e-08
						91.6276	4.88281e-09
						80.9017	1.2207e-09
						100.073	3.05176e-10
						101.001	7.62939e-11
						98.945	DMSO
					HILLSLOPE	-0.9796
					IC50 (M)	4.765e-08

## Sheet: AKT3
Kinase Profiling Report for:			AKT3
Raw data
	Compound ID	Data 1	Data 2			Staurosporine	Stauro Conc.(M)
	TP-0005801 (0.3µM)	1.00531e+06	945024			23247	2e-05
	DMSO	956759				20807.8	5e-06
						19178.5	1.25e-06
						37777	3.125e-07
						110816	7.8125e-08
						319046	1.95313e-08
						589319	4.88281e-09
						769562	1.2207e-09
						898324	3.05176e-10
						1.04028e+06	7.62939e-11
						968700	DMSO
%Activity
	Compound ID	Data 1	Data 2			Staurosporine	Stauro Conc.(M)
	TP-0005801 (0.3µM)	104.953	98.6598			2.42697	2e-05
	DMSO	99.8849				2.17231	5e-06
						2.00222	1.25e-06
						3.94389	3.125e-07
						11.5691	7.8125e-08
						33.3082	1.95313e-08
						61.5244	4.88281e-09
						80.3417	1.2207e-09
						93.7843	3.05176e-10
						108.605	7.62939e-11
						101.131	DMSO
					HILLSLOPE	-0.7846
					IC50 (M)	6.953e-09

## Sheet: ALK
Kinase Profiling Report for:			ALK
Raw data
	Compound ID	Data 1	Data 2			Staurosporine	Stauro Conc.(M)
	TP-0005801 (0.3µM)	68273.8	65949.7			7199.54	2e-05
	DMSO	1.78695e+06				26231.6	5e-06
						11112.4	1.25e-06
						33451.6	3.125e-07
						115784	7.8125e-08
						349607	1.95313e-08
						996507	4.88281e-09
						1.56532e+06	1.2207e-09
						1.74184e+06	3.05176e-10
						1.70033e+06	7.62939e-11
						1.91567e+06	DMSO
%Activity
	Compound ID	Data 1	Data 2			Staurosporine	Stauro Conc.(M)
	TP-0005801 (0.3µM)	3.64283	3.51883			0.384141	2e-05
	DMSO	95.3447				1.39962	5e-06
						0.592917	1.25e-06
						1.78485	3.125e-07
						6.17782	7.8125e-08
						18.6537	1.95313e-08
						53.1699	4.88281e-09
						83.5194	1.2207e-09
						92.9379	3.05176e-10
						90.7231	7.62939e-11
						102.213	DMSO
					HILLSLOPE	-1.118
					IC50 (M)	5.766e-09

## Sheet: ALK1-ACVRL1
Kinase Profiling Report for:			ALK1/ACVRL1
Raw data
	Compound ID	Data 1	Data 2			LDN193189	LDN193189 Conc.(M)
	TP-0005801 (0.3µM)	50685.7	47992.3			1572.62	1e-05
	DMSO	56711.2				2951.41	3.33333e-06
						-408.647	1.11111e-06
						3992.13	3.7037e-07
						1426.2	1.23457e-07
						7702	4.11523e-08
						30918.6	1.37174e-08
						53281.2	4.57247e-09
						59180.9	1.52416e-09
						65049.9	5.08053e-10
						56686.4	DMSO
%Activity
	Compound ID	Data 1	Data 2			LDN193189	LDN193189 Conc.(M)
	TP-0005801 (0.3µM)	88.3294	83.6356			2.74059	1e-05
	DMSO	98.8301				5.14339	3.33333e-06
						-0.712144	1.11111e-06
						6.95705	3.7037e-07
						2.48543	1.23457e-07
						13.4222	4.11523e-08
						53.8815	1.37174e-08
						92.8526	4.57247e-09
						103.134	1.52416e-09
						113.362	5.08053e-10
						98.7868	DMSO
					HILLSLOPE	-1.763
					IC50 (M)	1.399e-08

## Sheet: ALK2-ACVR1
Kinase Profiling Report for:			ALK2/ACVR1
Raw data
	Compound ID	Data 1	Data 2			LDN193189	LDN193189 Conc.(M)
	TP-0005801 (0.3µM)	93447.9	93427.4			2337.97	1e-05
	DMSO	101412				183.18	3.33333e-06
						2375.19	1.11111e-06
						62.6554	3.7037e-07
						3839.09	1.23457e-07
						28758.3	4.11523e-08
						67824.4	1.37174e-08
						87007.8	4.57247e-09
						80677.5	1.52416e-09
						80308.9	5.08053e-10
						81029.9	DMSO
%Activity
	Compound ID	Data 1	Data 2			LDN193189	LDN193189 Conc.(M)
	TP-0005801 (0.3µM)	90.6121	90.5921			2.88531	1e-05
	DMSO	98.3345				0.226065	3.33333e-06
						2.93125	1.11111e-06
						0.0773238	3.7037e-07
						4.73786	1.23457e-07
						35.491	4.11523e-08
						83.7029	1.37174e-08
						107.377	4.57247e-09
						99.565	1.52416e-09
						99.1102	5.08053e-10
						100	DMSO
					HILLSLOPE	-2.121
					IC50 (M)	3.03e-08

[truncated: 362 more sheets: ALK3-BMPR1A, ALK4-ACVR1B, ALK5-TGFBR1, ALK6-BMPR1B, ARAF, ARK5-NUAK1, ASK1-MAP3K5, Aurora A, Aurora B, AURORA C, AXL, BLK, BMPR2, BMX-ETK, BRAF, BRK, BRSK1, BRSK2, BTK, c-Kit …]
