# Supplementary material for: TNK1 is a ubiquitin-binding and 14-3-3-regulated kinase that can be targeted to block tumor growth
Source: Nat Commun. 2021 Sep 9;12:5337. doi: 10.1038/s41467-021-25622-3 (PMC8429728; doi:10.1038/s41467-021-25622-3)
Supplement: Supplementary file 7 — Source Data [file 41467_2021_25622_MOESM7_ESM.xlsx]

## Sheet: 1g
Assay Table					Sensor Location and File Name
Step	Step Name	Step Type	Step Time		Number	Sensor Location	Sensor Type	Concentration
1	Baseline	BASELINE	603		1	A8	SA (Streptavidin)	400
2	Loading	LOADING	17.4		2	B8	SA (Streptavidin)	200
3	Baseline2	BASELINE	346.6		3	C8	SA (Streptavidin)	100
4	Association	ASSOC	6.8		4	D8	SA (Streptavidin)	50
5	Dissociation	DISASSOC	800		5	E8	SA (Streptavidin)	reference
A8		B8		C8		D8		E8				A8	B8	C8	D8	E8
973.8	0.978432	973.8	0.877572	973.8	0.866262	973.8	0.869296	973.8	0.849308		4.2	0.124506	0.0635708	0.0373497	0.009296	-0.0142433		0.13875	0.0778141	0.051593	0.0235393		0.0684168	0.068417	0.493095
974	0.974391	974	0.876025	974	0.866906	974	0.873285	974	0.857335		4.4	0.120466	0.0620246	0.0413391	0.0132854	-0.006217		0.126683	0.0682416	0.0475561	0.0195024		0.0624668	0.13875
974.2	0.972037	974.2	0.882693	974.2	0.864439	974.2	0.874389	974.2	0.857156		4.6	0.118111	0.0686926	0.0424428	0.0143891	-0.0063956		0.124507	0.0750882	0.0488384	0.0207847		0.0613939
974.4	0.97085	974.4	0.876801	974.4	0.866424	974.4	0.87307	974.4	0.859759		4.8	0.116925	0.0628003	0.041124	0.0130703	-0.0037925		0.120717	0.0665928	0.0449165	0.0168628		0.0595252
974.6	0.967804	974.6	0.874951	974.6	0.864469	974.6	0.877395	974.6	0.861643		5	0.113878	0.0609504	0.0454486	0.0173949	-0.001909		0.115787	0.0628594	0.0473576	0.0193039		0.0570942
974.8	0.965193	974.8	0.872139	974.8	0.862725	974.8	0.874243	974.8	0.86033		5.2	0.111267	0.0581387	0.0422964	0.0142427	-0.0032218		0.114489	0.0613605	0.0455182	0.0174645		0.056454
975	0.961113	975	0.876228	975	0.863671	975	0.876232	975	0.860721		5.4	0.107188	0.062227	0.0442862	0.0162325	-0.0028306		0.110018	0.0650576	0.0471168	0.0190631		0.0542495
975.2	0.954292	975.2	0.87104	975.2	0.864328	975.2	0.873901	975.2	0.862359		5.6	0.100366	0.0570394	0.0419549	0.0139012	-0.0011928		0.101559	0.0582322	0.0431477	0.015094		0.0500784
975.4	0.953545	975.4	0.872337	975.4	0.863422	975.4	0.871528	975.4	0.863386		5.8	0.0996192	0.0583359	0.0395816	0.0115279	-0.0001655		0.0997847	0.0585014	0.0397471	0.0116934		0.0492034
975.6	0.950682	975.6	0.868672	975.6	0.86327	975.6	0.874931	975.6	0.865742		6	0.0967565	0.0546715	0.0429845	0.0149308	0.0021907		0.0945658	0.0524808	0.0407938	0.0127401		0.04663
975.8	0.950229	975.8	0.870091	975.8	0.860383	975.8	0.874757	975.8	0.865036		6.2	0.0963031	0.0560899	0.0428111	0.0147574	0.0014841		0.094819	0.0546058	0.041327	0.0132733		0.0467548
976	0.944385	976	0.865636	976	0.861196	976	0.876931	976	0.862489		6.4	0.0904598	0.051635	0.0449854	0.0169317	-0.0010625		0.0915223	0.0526975	0.0460479	0.0179942		0.0451292
976.2	0.940187	976.2	0.864317	976.2	0.862561	976.2	0.876888	976.2	0.864417		6.6	0.0862611	0.0503159	0.0449415	0.0168878	0.0008648		0.0853963	0.0494511	0.0440767	0.016023		0.0421085
976.4	0.939985	976.4	0.863686	976.4	0.858153	976.4	0.876171	976.4	0.865116		6.8	0.0860598	0.0496853	0.044225	0.0161713	0.0015647		0.0844951	0.0481206	0.0426603	0.0146066		0.0416642
976.6	0.936404	976.6	0.864075	976.6	0.858608	976.6	0.875852	976.6	0.862888		7	0.0824782	0.0500747	0.0439062	0.0158525	-0.0006638		0.083142	0.0507385	0.04457	0.0165163		0.0409969
976.8	0.93359	976.8	0.861882	976.8	0.85948	976.8	0.874817	976.8	0.864851		7.2	0.0796645	0.0478812	0.0428711	0.0148174	0.0012991		0.0783654	0.0465821	0.041572	0.0135183		0.0386416
977	0.936624	977	0.863295	977	0.859336	977	0.876582	977	0.861978		7.4	0.082699	0.0492946	0.0446359	0.0165822	-0.0015741		0.0842731	0.0508687	0.04621	0.0181563		0.0415547
977.2	0.929741	977.2	0.860987	977.2	0.85637	977.2	0.87411	977.2	0.863338		7.6	0.0758152	0.0469862	0.0421636	0.0141099	-0.0002137		0.0760289	0.0471999	0.0423773	0.0143236		0.0374895
977.4	0.932323	977.4	0.851988	977.4	0.858379	977.4	0.874745	977.4	0.864509		7.8	0.0783976	0.0379873	0.0427985	0.0147448	0.0009568		0.0774408	0.0370305	0.0418417	0.013788		0.0381857
977.6	0.930307	977.6	0.858438	977.6	0.857334	977.6	0.875598	977.6	0.868161		8	0.0763817	0.0444376	0.0436519	0.0155982	0.0046093		0.0717724	0.0398283	0.0390426	0.0109889		0.0353906
977.8	0.928017	977.8	0.861046	977.8	0.85731	977.8	0.876813	977.8	0.861548		8.2	0.0740912	0.0470456	0.0448673	0.0168136	-0.0020038		0.076095	0.0490494	0.0468711	0.0188174		0.0375221
978	0.922379	978	0.857502	978	0.85749	978	0.873177	978	0.868285		8.4	0.0684533	0.0435009	0.0412305	0.0131768	0.0047334		0.0637199	0.0387675	0.0364971	0.0084434		0.03142
978.2	0.92446	978.2	0.850209	978.2	0.855623	978.2	0.87725	978.2	0.867566		8.6	0.0705349	0.0362084	0.0453038	0.0172501	0.0040145		0.0665204	0.0321939	0.0412893	0.0132356		0.0328009
978.4	0.91752	978.4	0.851504	978.4	0.854901	978.4	0.871557	978.4	0.863695		8.8	0.0635943	0.037503	0.0396113	0.0115576	0.0001428		0.0634515	0.0373602	0.0394685	0.0114148		0.0312876
978.6	0.920841	978.6	0.849864	978.6	0.860194	978.6	0.875204	978.6	0.868295		9	0.0669159	0.0358631	0.0432581	0.0152044	0.004743		0.0621729	0.0311201	0.0385151	0.0104614		0.0306572
978.8	0.91799	978.8	0.847603	978.8	0.857264	978.8	0.875337	978.8	0.867194		9.2	0.0640643	0.0336023	0.0433914	0.0153377	0.0036427		0.0604216	0.0299596	0.0397487	0.011695		0.0297936
979	0.916067	979	0.850922	979	0.857947	979	0.873379	979	0.866342		9.4	0.0621411	0.0369212	0.0414325	0.0133788	0.0027903		0.0593508	0.0341309	0.0386422	0.0105885		0.0292656
979.2	0.915953	979.2	0.849839	979.2	0.853477	979.2	0.874927	979.2	0.86949		9.6	0.0620279	0.0358377	0.0429805	0.0149268	0.0059387		0.0560892	0.029899	0.0370418	0.0089881		0.0276573
979.4	0.910914	979.4	0.849418	979.4	0.858779	979.4	0.874173	979.4	0.868487		9.8	0.0569882	0.0354177	0.0422265	0.0141728	0.0049352		0.052053	0.0304825	0.0372913	0.0092376		0.0256671
979.6	0.910029	979.6	0.848693	979.6	0.8583	979.6	0.873708	979.6	0.868736		10	0.0561035	0.0346919	0.0417621	0.0137084	0.0051845		0.050919	0.0295074	0.0365776	0.0085239		0.0251079
979.8	0.911114	979.8	0.848473	979.8	0.854323	979.8	0.874792	979.8	0.864255		10.2	0.0571882	0.0344719	0.0428461	0.0147924	0.0007034		0.0564848	0.0337685	0.0421427	0.014089		0.0278524
980	0.908027	980	0.84707	980	0.856244	980	0.872133	980	0.864633		10.4	0.0541017	0.0330689	0.0401869	0.0121332	0.0010813		0.0530204	0.0319876	0.0391056	0.0110519		0.0261441
980.2	0.909613	980.2	0.847809	980.2	0.853517	980.2	0.875535	980.2	0.862407		10.6	0.0556873	0.0338084	0.0435888	0.0155351	-0.0011447		0.056832	0.0349531	0.0447335	0.0166798		0.0280236
980.4	0.906714	980.4	0.8476	980.4	0.853228	980.4	0.870847	980.4	0.864494		10.8	0.0527886	0.0335988	0.0389011	0.0108474	0.0009423		0.0518463	0.0326565	0.0379588	0.0099051		0.0255652
980.6	0.908509	980.6	0.842409	980.6	0.854424	980.6	0.874292	980.6	0.865807		11	0.0545833	0.0284083	0.0423457	0.014292	0.0022556		0.0523277	0.0261527	0.0400901	0.0120364		0.0258026
980.8	0.906332	980.8	0.847908	980.8	0.854587	980.8	0.873853	980.8	0.865866		11.2	0.0524068	0.033907	0.0419068	0.0138531	0.0023147		0.0500921	0.0315923	0.0395921	0.0115384		0.0247002
981	0.90599	981	0.840074	981	0.85105	981	0.871339	981	0.865602		11.4	0.0520649	0.0260736	0.0393926	0.0113389	0.0020506		0.0500143	0.024023	0.037342	0.0092883		0.0246618
981.2	0.904451	981.2	0.846646	981.2	0.855658	981.2	0.871981	981.2	0.866818		11.6	0.0505259	0.032645	0.0400351	0.0119814	0.0032664		0.0472595	0.0293786	0.0367687	0.008715		0.0233034
981.4	0.900833	981.4	0.843693	981.4	0.854314	981.4	0.87173	981.4	0.870828		11.8	0.0469078	0.0296922	0.0397839	0.0117302	0.0072759		0.0396319	0.0224163	0.032508	0.0044543		0.0195423
981.6	0.906278	981.6	0.842791	981.6	0.851862	981.6	0.873217	981.6	0.864915		12	0.0523529	0.0287905	0.0412714	0.0132177	0.0013636		0.0509893	0.0274269	0.0399078	0.0118541		0.0251426
981.8	0.901453	981.8	0.84363	981.8	0.8521	981.8	0.874273	981.8	0.865718		12.2	0.047528	0.0296291	0.042327	0.0142733	0.0021663		0.0453617	0.0274628	0.0401607	0.012107		0.0223676
982	0.901142	982	0.840358	982	0.853281	982	0.873004	982	0.866505		12.4	0.0472162	0.0263576	0.041058	0.0130043	0.0029531		0.0442631	0.0234045	0.0381049	0.0100512		0.0218259
982.2	0.903233	982.2	0.843662	982.2	0.850241	982.2	0.87293	982.2	0.864818		12.6	0.0493072	0.0296617	0.0409842	0.0129305	0.0012665		0.0480407	0.0283952	0.0397177	0.011664		0.0236887
982.4	0.899445	982.4	0.841821	982.4	0.849837	982.4	0.874471	982.4	0.862856		12.8	0.0455195	0.0278204	0.0425252	0.0144715	-0.0006957		0.0462152	0.0285161	0.0432209	0.0151672		0.0227885
982.6	0.89621	982.6	0.839392	982.6	0.852678	982.6	0.875109	982.6	0.861602		13	0.0422843	0.0253908	0.0431634	0.0151097	-0.0019501		0.0442344	0.0273409	0.0451135	0.0170598		0.0218118
982.8	0.89813	982.8	0.842247	982.8	0.850828	982.8	0.877756	982.8	0.864761		13.2	0.0442042	0.0282464	0.0458102	0.0177565	0.0012097		0.0429945	0.0270367	0.0446005	0.0165468		0.0212004
983	0.897415	983	0.84075	983	0.851255	983	0.87378	983	0.867941		13.4	0.0434892	0.0267491	0.0418344	0.0137807	0.0043888		0.0391004	0.0223603	0.0374456	0.0093919		0.0192802
983.2	0.896947	983.2	0.839324	983.2	0.849429	983.2	0.872523	983.2	0.864204		13.6	0.0430213	0.0253229	0.040577	0.0125233	0.0006519		0.0423694	0.024671	0.0399251	0.0118714		0.0208922
983.4	0.899493	983.4	0.837427	983.4	0.848871	983.4	0.873221	983.4	0.867765		13.8	0.0455676	0.0234262	0.0412751	0.0132214	0.0042132		0.0413544	0.019213	0.0370619	0.0090082		0.0203917
983.6	0.900326	983.6	0.843469	983.6	0.849851	983.6	0.87581	983.6	0.865001		14	0.0464007	0.0294687	0.043864	0.0158103	0.0014491		0.0449516	0.0280196	0.0424149	0.0143612		0.0221654
983.8	0.893273	983.8	0.840058	983.8	0.850533	983.8	0.875565	983.8	0.865849		14.2	0.039348	0.0260567	0.0436191	0.0155654	0.002297		0.037051	0.0237597	0.0413221	0.0132684		0.0182697
984	0.892064	984	0.841411	984	0.852634	984	0.873641	984	0.866289		14.4	0.0381382	0.02741	0.0416948	0.0136411	0.0027376		0.0354006	0.0246724	0.0389572	0.0109035		0.0174559
984.2	0.896683	984.2	0.83997	984.2	0.850449	984.2	0.87488	984.2	0.865058		14.6	0.0427581	0.0259687	0.0429344	0.0148807	0.0015066		0.0412515	0.0244621	0.0414278	0.0133741		0.0203409
984.4	0.892084	984.4	0.840727	984.4	0.849549	984.4	0.876952	984.4	0.864202		14.8	0.0381585	0.0267265	0.0450057	0.016952	0.0006502		0.0375083	0.0260763	0.0443555	0.0163018		0.0184952
984.6	0.894404	984.6	0.843324	984.6	0.846489	984.6	0.872277	984.6	0.866581		15	0.0404786	0.0293232	0.0403304	0.0122767	0.0030297		0.0374489	0.0262935	0.0373007	0.009247		0.0184659
984.8	0.891713	984.8	0.843131	984.8	0.848622	984.8	0.8738	984.8	0.867757		15.2	0.0377871	0.0291301	0.0418541	0.0138004	0.0042048		0.0335823	0.0249253	0.0376493	0.0095956		0.0165593
985	0.89257	985	0.837196	985	0.849946	985	0.8715	985	0.865239		15.4	0.0386449	0.0231949	0.0395538	0.0115001	0.001687		0.0369579	0.0215079	0.0378668	0.0098131		0.0182238
985.2	0.894054	985.2	0.840447	985.2	0.851439	985.2	0.872362	985.2	0.867946		15.6	0.0401287	0.0264459	0.0404159	0.0123622	0.0043943		0.0357344	0.0220516	0.0360216	0.0079679		0.0176205
985.4	0.893681	985.4	0.834857	985.4	0.849763	985.4	0.874537	985.4	0.865345		15.8	0.0397559	0.0208561	0.0425914	0.0145377	0.0017929		0.037963	0.0190632	0.0407985	0.0127448		0.0187194
985.6	0.889884	985.6	0.838802	985.6	0.850528	985.6	0.871881	985.6	0.867025		16	0.035959	0.0248008	0.0399345	0.0118808	0.0034737		0.0324853	0.0213271	0.0364608	0.0084071		0.0160184
985.8	0.886707	985.8	0.837411	985.8	0.848557	985.8	0.872325	985.8	0.867384		16.2	0.0327821	0.02341	0.0403789	0.0123252	0.0038322		0.0289499	0.0195778	0.0365467	0.008493		0.0142751
986	0.889834	986	0.840727	986	0.853737	986	0.874602	986	0.866008		16.4	0.0359085	0.0267259	0.0426555	0.0146018	0.0024564		0.0334521	0.0242695	0.0401991	0.0121454		0.0164951
986.2	0.884873	986.2	0.839475	986.2	0.85141	986.2	0.871384	986.2	0.865587		16.6	0.0309473	0.0254743	0.0394377	0.011384	0.002035		0.0289123	0.0234393	0.0374027	0.009349		0.0142565
986.4	0.890143	986.4	0.836601	986.4	0.849143	986.4	0.870085	986.4	0.869459		16.8	0.0362173	0.0226002	0.0381385	0.0100848	0.0059076		0.0303097	0.0166926	0.0322309	0.0041772		0.0149456
986.6	0.888071	986.6	0.839105	986.6	0.849819	986.6	0.87406	986.6	0.867498		17	0.0341457	0.0251044	0.0421138	0.0140601	0.0039463		0.0301994	0.0211581	0.0381675	0.0101138		0.0148912
986.8	0.887714	986.8	0.835606	986.8	0.851043	986.8	0.869647	986.8	0.865287		17.2	0.033789	0.0216051	0.0377012	0.0096475	0.0017352		0.0320538	0.0198699	0.035966	0.0079123		0.0158056
987	0.887124	987	0.83682	987	0.848425	987	0.871299	987	0.864465		17.4	0.0331988	0.0228193	0.0393532	0.0112995	0.0009132		0.0322856	0.0219061	0.03844	0.0103863		0.0159199
987.2	0.885023	987.2	0.834789	987.2	0.852055	987.2	0.878332	987.2	0.86495		17.6	0.0310974	0.0207882	0.0463859	0.0183322	0.0013982		0.0296992	0.01939	0.0449877	0.016934		0.0146445
987.4	0.887222	987.4	0.831962	987.4	0.846306	987.4	0.872976	987.4	0.865397		17.8	0.0332966	0.0179615	0.04103	0.0129763	0.0018453		0.0314513	0.0161162	0.0391847	0.011131		0.0155085
987.6	0.887638	987.6	0.833931	987.6	0.847742	987.6	0.871895	987.6	0.870339		18	0.0337123	0.0199305	0.0399485	0.0118948	0.0067876		0.0269247	0.0131429	0.0331609	0.0051072		0.0132764
987.8	0.885255	987.8	0.837136	987.8	0.850455	987.8	0.87399	987.8	0.867021		18.2	0.0313292	0.0231354	0.0420435	0.0139898	0.0034696		0.0278596	0.0196658	0.0385739	0.0105202		0.0137374
988	0.886636	988	0.839078	988	0.849427	988	0.870983	988	0.870921		18.4	0.0327102	0.025077	0.0390372	0.0109835	0.0073695		0.0253407	0.0177075	0.0316677	0.003614		0.0124954
988.2	0.886337	988.2	0.837517	988.2	0.844014	988.2	0.873177	988.2	0.866167		18.6	0.0324112	0.0235161	0.0412305	0.0131768	0.0026158		0.0297954	0.0209003	0.0386147	0.010561		0.014692
988.4	0.884874	988.4	0.838232	988.4	0.849297	988.4	0.871035	988.4	0.867697		18.8	0.0309482	0.024231	0.0390886	0.0110349	0.0041455		0.0268027	0.0200855	0.0349431	0.0068894		0.0132163
988.6	0.887727	988.6	0.830568	988.6	0.84988	988.6	0.874174	988.6	0.868259		19	0.033802	0.0165673	0.0422284	0.0141747	0.0047073		0.0290947	0.01186	0.0375211	0.0094674		0.0143465
988.8	0.880587	988.8	0.833476	988.8	0.848035	988.8	0.872483	988.8	0.869139		19.2	0.0266614	0.0194748	0.040537	0.0124833	0.0055868		0.0210746	0.013888	0.0349502	0.0068965		0.0103918
989	0.878114	989	0.841749	989	0.847427	989	0.873125	989	0.867149		19.4	0.0241884	0.0277477	0.0411792	0.0131255	0.0035969		0.0205915	0.0241508	0.0375823	0.0095286		0.0101536
989.2	0.887736	989.2	0.833401	989.2	0.846925	989.2	0.876195	989.2	0.868341		19.6	0.0338106	0.0194004	0.0442491	0.0161954	0.0047889		0.0290217	0.0146115	0.0394602	0.0114065		0.0143105
989.4	0.882107	989.4	0.832765	989.4	0.844247	989.4	0.872414	989.4	0.865424		19.8	0.0281818	0.0187645	0.0404683	0.0124146	0.001872		0.0263098	0.0168925	0.0385963	0.0105426		0.0129732
989.6	0.883757	989.6	0.836061	989.6	0.849366	989.6	0.871987	989.6	0.867233		20	0.0298321	0.0220598	0.0400406	0.0119869	0.0036812		0.0261509	0.0183786	0.0363594	0.0083057		0.0128949
989.8	0.881492	989.8	0.832478	989.8	0.850093	989.8	0.873245	989.8	0.868824		20.2	0.0275665	0.0184773	0.0412985	0.0132448	0.0052719		0.0222946	0.0132054	0.0360266	0.0079729		0.0109934
990	0.882919	990	0.834794	990	0.848282	990	0.871024	990	0.867551		20.4	0.0289941	0.0207935	0.0390782	0.0110245	0.0039996		0.0249945	0.0167939	0.0350786	0.0070249		0.0123247
990.2	0.880407	990.2	0.829471	990.2	0.84934	990.2	0.872878	990.2	0.863046		20.6	0.0264813	0.0154698	0.0409316	0.0128779	-0.0005059		0.0269872	0.0159757	0.0414375	0.0133838		0.0133073
990.4	0.876945	990.4	0.83138	990.4	0.846267	990.4	0.86985	990.4	0.863438		20.8	0.0230197	0.0173787	0.0379039	0.0098502	-0.0001133		0.023133	0.017492	0.0380172	0.0099635		0.0114068
990.6	0.88089	990.6	0.835025	990.6	0.849266	990.6	0.87205	990.6	0.868221		21	0.0269646	0.0210243	0.0401041	0.0120504	0.0046689		0.0222957	0.0163554	0.0354352	0.0073815		0.0109939
990.8	0.878967	990.8	0.837785	990.8	0.845516	990.8	0.870699	990.8	0.865173		21.2	0.0250416	0.0237846	0.0387532	0.0106995	0.0016213		0.0234203	0.0221633	0.0371319	0.0090782		0.0115484
991	0.879512	991	0.831006	991	0.844904	991	0.872123	991	0.864988		21.4	0.0255866	0.0170053	0.0401771	0.0121234	0.0014362		0.0241504	0.0155691	0.0387409	0.0106872		0.0119085
991.2	0.879977	991.2	0.837521	991.2	0.84898	991.2	0.873094	991.2	0.861381		21.6	0.0260512	0.02352	0.0411482	0.0130945	-0.0021708		0.028222	0.0256908	0.043319	0.0152653		0.0139161
991.4	0.879561	991.4	0.833196	991.4	0.844387	991.4	0.869691	991.4	0.864382		21.8	0.0256357	0.0191952	0.0377446	0.0096909	0.0008307		0.024805	0.0183645	0.0369139	0.0088602		0.0122312
991.6	0.880749	991.6	0.834199	991.6	0.849995	991.6	0.86858	991.6	0.86981		22	0.0268236	0.0201983	0.0366341	0.0085804	0.0062581		0.0205655	0.0139402	0.030376	0.0023223		0.0101408
991.8	0.879781	991.8	0.834779	991.8	0.848852	991.8	0.868882	991.8	0.867466		22.2	0.0258557	0.020778	0.0369357	0.008882	0.0039142		0.0219415	0.0168638	0.0330215	0.0049678		0.0108193
992	0.876239	992	0.831063	992	0.848815	992	0.875845	992	0.866268		22.4	0.0223132	0.0170624	0.0438993	0.0158456	0.002716		0.0195972	0.0143464	0.0411833	0.0131296		0.00966329
992.2	0.878941	992.2	0.831834	992.2	0.848434	992.2	0.871216	992.2	0.867249		22.6	0.0250151	0.0178332	0.0392701	0.0112164	0.0036975		0.0213176	0.0141357	0.0355726	0.0075189		0.0105116
992.4	0.881603	992.4	0.833577	992.4	0.849163	992.4	0.867574	992.4	0.864715		22.8	0.027678	0.0195765	0.0356282	0.0075745	0.0011638		0.0265142	0.0184127	0.0344644	0.0064107		0.013074
992.6	0.877931	992.6	0.836972	992.6	0.844504	992.6	0.867857	992.6	0.869266		23	0.0240061	0.0229712	0.0359113	0.0078576	0.0057143		0.0182918	0.0172569	0.030197	0.0021433		0.0090196
992.8	0.881469	992.8	0.835145	992.8	0.845862	992.8	0.872199	992.8	0.868107		23.2	0.027544	0.0211439	0.0402528	0.0121991	0.0045552		0.0229888	0.0165887	0.0356976	0.0076439		0.0113357
993	0.880756	993	0.834737	993	0.850716	993	0.869551	993	0.868756		23.4	0.0268305	0.0207361	0.0376052	0.0095515	0.0052047		0.0216258	0.0155314	0.0324005	0.0043468		0.0106636
993.2	0.878569	993.2	0.832544	993.2	0.848852	993.2	0.870059	993.2	0.868677		23.6	0.0246434	0.0185428	0.0381128	0.0100591	0.0051253		0.0195181	0.0134175	0.0329875	0.0049338		0.00962429
993.4	0.879757	993.4	0.831992	993.4	0.847533	993.4	0.872563	993.4	0.867829		23.8	0.0258312	0.0179909	0.0406172	0.0125635	0.0042768		0.0215544	0.0137141	0.0363404	0.0082867		0.0106284
993.6	0.878539	993.6	0.831656	993.6	0.84408	993.6	0.872997	993.6	0.866636		24	0.0246139	0.0176552	0.0410511	0.0129974	0.0030841		0.0215298	0.0145711	0.037967	0.0099133		0.0106162
993.8	0.877235	993.8	0.830608	993.8	0.847059	993.8	0.867434	993.8	0.866728		24.2	0.0233099	0.0166069	0.035488	0.0074343	0.0031762		0.0201337	0.0134307	0.0323118	0.0042581		0.00992784
994	0.880919	994	0.835523	994	0.843795	994	0.868994	994	0.866736		24.4	0.0269934	0.0215221	0.0370481	0.0089944	0.0031845		0.0238089	0.0183376	0.0338636	0.0058099		0.0117401
994.2	0.877284	994.2	0.834504	994.2	0.848413	994.2	0.869957	994.2	0.867011		24.6	0.0233583	0.0205036	0.0380108	0.0099571	0.0034595		0.0198988	0.0170441	0.0345513	0.0064976		0.00981201
994.4	0.881629	994.4	0.834271	994.4	0.844688	994.4	0.870714	994.4	0.864908		24.8	0.0277031	0.0202705	0.0387678	0.0107141	0.0013568		0.0263463	0.0189137	0.037411	0.0093573		0.0129912
994.6	0.874866	994.6	0.831786	994.6	0.848462	994.6	0.876431	994.6	0.866679		25	0.0209403	0.0177855	0.0444846	0.0164309	0.0031277		0.0178126	0.0146578	0.0413569	0.0133032		0.00878331
994.8	0.876708	994.8	0.835463	994.8	0.848161	994.8	0.871284	994.8	0.862557		25.2	0.0227822	0.0214623	0.039338	0.0112843	-0.0009947		0.0237769	0.022457	0.0403327	0.012279		0.0117243
995	0.877018	995	0.830979	995	0.846268	995	0.871654	995	0.863987		25.4	0.0230922	0.0169779	0.039708	0.0116543	0.0004349		0.0226573	0.016543	0.0392731	0.0112194		0.0111722
995.2	0.877777	995.2	0.833703	995.2	0.845622	995.2	0.87182	995.2	0.865811		25.6	0.0238519	0.019702	0.0398735	0.0118198	0.0022597		0.0215922	0.0174423	0.0376138	0.0095601		0.010647
995.4	0.874795	995.4	0.836047	995.4	0.848051	995.4	0.872004	995.4	0.864052		25.8	0.0208694	0.0220466	0.0400581	0.0120044	0.0005		0.0203694	0.0215466	0.0395581	0.0115044		0.0100441
995.6	0.879839	995.6	0.832122	995.6	0.844785	995.6	0.871136	995.6	0.861625		26	0.0259141	0.0181208	0.0391897	0.011136	-0.0019263		0.0278404	0.0200471	0.041116	0.0130623		0.013728
995.8	0.880263	995.8	0.828557	995.8	0.846228	995.8	0.872703	995.8	0.865588		26.2	0.0263379	0.0145566	0.0407564	0.0127027	0.0020364		0.0243015	0.0125202	0.03872	0.0106663		0.011983
996	0.874553	996	0.833244	996	0.848202	996	0.872775	996	0.866397		26.4	0.0206274	0.0192427	0.0408289	0.0127752	0.0028456		0.0177818	0.0163971	0.0379833	0.0099296		0.00876812
996.2	0.878885	996.2	0.834845	996.2	0.843578	996.2	0.873076	996.2	0.86537		26.6	0.0249596	0.0208441	0.04113	0.0130763	0.0018185		0.0231411	0.0190256	0.0393115	0.0112578		0.0114108
996.4	0.875714	996.4	0.832749	996.4	0.84526	996.4	0.873384	996.4	0.865448		26.8	0.0217882	0.0187478	0.041438	0.0133843	0.0018962		0.019892	0.0168516	0.0395418	0.0114881		0.00980866
996.6	0.877041	996.6	0.830202	996.6	0.845183	996.6	0.874638	996.6	0.869973		27	0.0231154	0.0162011	0.0426917	0.014638	0.0064211		0.0166943	0.00978	0.0362706	0.0082169		0.00823188
996.8	0.87594	996.8	0.827992	996.8	0.843448	996.8	0.875227	996.8	0.86743		27.2	0.022015	0.0139916	0.0432804	0.0152267	0.0038783		0.0181367	0.0101133	0.0394021	0.0113484		0.00894312
997	0.873466	997	0.828523	997	0.848922	997	0.870851	997	0.869256		27.4	0.0195407	0.014522	0.0389048	0.0108511	0.0057045		0.0138362	0.0088175	0.0332003	0.0051466		0.00682257
997.2	0.876644	997.2	0.834884	997.2	0.849141	997.2	0.870565	997.2	0.868073		27.6	0.0227187	0.0208829	0.038619	0.0105653	0.0045208		0.0181979	0.0163621	0.0340982	0.0060445		0.0089733
997.4	0.875351	997.4	0.831805	997.4	0.844655	997.4	0.873034	997.4	0.866936		27.8	0.0214255	0.0178041	0.0410879	0.0130342	0.0033848		0.0180407	0.0144193	0.0377031	0.0096494		0.00889579
997.6	0.87589	997.6	0.830618	997.6	0.84875	997.6	0.871619	997.6	0.868306		28	0.0219647	0.0166172	0.0396726	0.0116189	0.0047543		0.0172104	0.0118629	0.0349183	0.0068646		0.00848637
997.8	0.878701	997.8	0.833241	997.8	0.848759	997.8	0.87333	997.8	0.861966		28.2	0.0247758	0.0192401	0.0413841	0.0133304	-0.0015852		0.026361	0.0208253	0.0429693	0.0149156		0.0129985
998	0.874483	998	0.834199	998	0.846558	998	0.870376	998	0.867262		28.4	0.0205571	0.0201986	0.0384295	0.0103758	0.0037107		0.0168464	0.0164879	0.0347188	0.0066651		0.00830688
998.2	0.87641	998.2	0.830495	998.2	0.846539	998.2	0.875086	998.2	0.866541		28.6	0.0224845	0.0164943	0.0431404	0.0150867	0.0029891		0.0194954	0.0135052	0.0401513	0.0120976		0.00961309
998.4	0.876345	998.4	0.828137	998.4	0.845511	998.4	0.874479	998.4	0.865846		28.8	0.0224197	0.0141358	0.0425326	0.0144789	0.0022948		0.0201249	0.011841	0.0402378	0.0121841		0.0099235
998.6	0.878236	998.6	0.83314	998.6	0.847758	998.6	0.870001	998.6	0.86923		29	0.0243103	0.0191389	0.0380553	0.0100016	0.0056787		0.0186316	0.0134602	0.0323766	0.0043229		0.00918716
998.8	0.875008	998.8	0.832753	998.8	0.849282	998.8	0.871857	998.8	0.868341		29.2	0.0210823	0.0187521	0.0399106	0.0118569	0.0047897		0.0162926	0.0139624	0.0351209	0.0070672		0.00803381
999	0.87323	999	0.832394	999	0.849462	999	0.872898	999	0.868381		29.4	0.0193046	0.018393	0.0409522	0.0128985	0.0048289		0.0144757	0.0135641	0.0361233	0.0080696		0.0071379
999.2	0.876618	999.2	0.832565	999.2	0.843758	999.2	0.869283	999.2	0.868689		29.6	0.0226922	0.0185646	0.0373373	0.0092836	0.0051371		0.0175551	0.0134275	0.0322002	0.0041465		0.00865634
999.4	0.876953	999.4	0.832913	999.4	0.847547	999.4	0.868977	999.4	0.866917		29.8	0.0230274	0.0189123	0.0370311	0.0089774	0.0033655		0.0196619	0.0155468	0.0336656	0.0056119		0.00969519
999.6	0.873785	999.6	0.829704	999.6	0.84607	999.6	0.870916	999.6	0.86416		30	0.0198597	0.0157037	0.0389703	0.0109166	0.0006082		0.0192515	0.0150955	0.0383621	0.0103084		0.00949283
999.8	0.879379	999.8	0.830098	999.8	0.845119	999.8	0.872213	999.8	0.868962		30.2	0.0254539	0.0160975	0.0402673	0.0122136	0.0054103		0.0200436	0.0106872	0.034857	0.0068033		0.00988341
1000	0.874891	1000	0.830125	1000	0.847464	1000	0.870061	1000	0.870863		30.4	0.020966	0.0161239	0.0381148	0.0100611	0.007311		0.013655	0.0088129	0.0308038	0.0027501		0.00673322
1000.2	0.876414	1000.2	0.834147	1000.2	0.847227	1000.2	0.868025	1000.2	0.867802		30.6	0.0224889	0.0201461	0.036079	0.0080253	0.0042501		0.0182388	0.015896	0.0318289	0.0037752		0.00899347
1000.4	0.878103	1000.4	0.829519	1000.4	0.845863	1000.4	0.868371	1000.4	0.866665		30.8	0.0241772	0.0155185	0.0364253	0.0083716	0.0031138		0.0210634	0.0124047	0.0333115	0.0052578		0.0103863
1000.6	0.873506	1000.6	0.835082	1000.6	0.844678	1000.6	0.871824	1000.6	0.864306		31	0.0195805	0.0210807	0.0398782	0.0118245	0.0007539		0.0188266	0.0203268	0.0391243	0.0110706		0.00928331
1000.8	0.875578	1000.8	0.833941	1000.8	0.844643	1000.8	0.874171	1000.8	0.872009		31.2	0.0216523	0.0199398	0.0422247	0.014171	0.008457		0.0131953	0.0114828	0.0337677	0.005714		0.00650654
1001	0.877605	1001	0.830097	1001	0.847261	1001	0.872703	1001	0.864338		31.4	0.0236793	0.0160966	0.0407564	0.0127027	0.0007865		0.0228928	0.0153101	0.0399699	0.0119162		0.0112883
1001.2	0.876663	1001.2	0.82787	1001.2	0.843435	1001.2	0.876344	1001.2	0.868185		31.6	0.0227378	0.0138692	0.0443976	0.0163439	0.0046332		0.0181046	0.009236	0.0397644	0.0117107		0.0089273
1001.4	0.875747	1001.4	0.827406	1001.4	0.848276	1001.4	0.874737	1001.4	0.86313		31.8	0.0218213	0.0134052	0.0427912	0.0147375	-0.0004215		0.0222428	0.0138267	0.0432127	0.015159		0.0109678
1001.6	0.872414	1001.6	0.833919	1001.6	0.847868	1001.6	0.871732	1001.6	0.86689		32	0.0184884	0.0199185	0.0397855	0.0117318	0.0033384		0.01515	0.0165801	0.0364471	0.0083934		0.0074704
1001.8	0.874491	1001.8	0.830324	1001.8	0.848075	1001.8	0.877431	1001.8	0.86788		32.2	0.0205656	0.0163234	0.0454848	0.0174311	0.0043278		0.0162378	0.0119956	0.041157	0.0131033		0.00800679
1002	0.876441	1002	0.828936	1002	0.846203	1002	0.872235	1002	0.863365		32.4	0.0225154	0.0149354	0.0402889	0.0122352	-0.0001864		0.0227018	0.0151218	0.0404753	0.0124216		0.0111942
1002.2	0.879107	1002.2	0.832106	1002.2	0.845713	1002.2	0.870655	1002.2	0.868632		32.6	0.025182	0.0181054	0.0387093	0.0106556	0.0050806		0.0201014	0.0130248	0.0336287	0.005575		0.00991191
1002.4	0.8749	1002.4	0.829642	1002.4	0.844668	1002.4	0.872299	1002.4	0.871129		32.8	0.020975	0.0156411	0.0403527	0.012299	0.007577		0.013398	0.0080641	0.0327757	0.004722		0.00660649
1002.6	0.871387	1002.6	0.828016	1002.6	0.846343	1002.6	0.870121	1002.6	0.865939		33	0.0174615	0.0140155	0.0381745	0.0101208	0.0023868		0.0150747	0.0116287	0.0357877	0.007734		0.00743327
1002.8	0.876605	1002.8	0.830956	1002.8	0.841873	1002.8	0.869793	1002.8	0.867617		33.2	0.0226798	0.0169549	0.0378471	0.0097934	0.0040657		0.0186141	0.0128892	0.0337814	0.0057277		0.00917853
1003	0.877852	1003	0.830408	1003	0.848385	1003	0.870203	1003	0.869899		33.4	0.0239268	0.0164069	0.0382569	0.0102032	0.0063473		0.0175795	0.0100596	0.0319096	0.0038559		0.00866837
1003.2	0.870855	1003.2	0.82937	1003.2	0.8485	1003.2	0.870595	1003.2	0.868806		33.6	0.0169292	0.0153691	0.0386489	0.0105952	0.0052538		0.0116754	0.0101153	0.0333951	0.0053414		0.00575709
1003.4	0.875864	1003.4	0.83241	1003.4	0.847773	1003.4	0.872558	1003.4	0.866549		33.8	0.0219389	0.0184088	0.0406115	0.0125578	0.0029976		0.0189413	0.0154112	0.0376139	0.0095602		0.00933987
1003.6	0.873067	1003.6	0.831499	1003.6	0.846527	1003.6	0.871435	1003.6	0.865544		34	0.0191419	0.0174987	0.0394892	0.0114355	0.0019919		0.01715	0.0155068	0.0374973	0.0094436		0.00845659
1003.8	0.876037	1003.8	0.831541	1003.8	0.846083	1003.8	0.875155	1003.8	0.869701		34.2	0.0221115	0.0175398	0.0432091	0.0151554	0.0061492		0.0159623	0.0113906	0.0370599	0.0090062		0.00787094
1004	0.872054	1004	0.829588	1004	0.847233	1004	0.875537	1004	0.869947		34.4	0.0181288	0.0155867	0.0435912	0.0155375	0.0063949		0.0117339	0.0091918	0.0371963	0.0091426		0.00578593
1004.2	0.874012	1004.2	0.831108	1004.2	0.847893	1004.2	0.873277	1004.2	0.863884		34.6	0.0200865	0.0171076	0.0413307	0.013277	0.0003321		0.0197544	0.0167755	0.0409986	0.0129449		0.00974081
1004.4	0.871999	1004.4	0.830811	1004.4	0.847612	1004.4	0.869344	1004.4	0.870172		34.8	0.0180738	0.0168104	0.0373975	0.0093438	0.0066205		0.0114533	0.0101899	0.030777	0.0027233		0.00564757
1004.6	0.875132	1004.6	0.836397	1004.6	0.84836	1004.6	0.873351	1004.6	0.866658		35	0.0212071	0.0223966	0.0414051	0.0133514	0.0031067		0.0181004	0.0192899	0.0382984	0.0102447		0.00892523
1004.8	0.876598	1004.8	0.831016	1004.8	0.8465	1004.8	0.870302	1004.8	0.865153		35.2	0.0226722	0.0170151	0.0383559	0.0103022	0.001601		0.0210712	0.0154141	0.0367549	0.0087012		0.0103901
1005	0.873541	1005	0.827078	1005	0.848966	1005	0.872717	1005	0.86815		35.4	0.019616	0.0130776	0.0407705	0.0127168	0.0045979		0.0150181	0.0084797	0.0361726	0.0081189		0.00740536
1005.2	0.873793	1005.2	0.825697	1005.2	0.845105	1005.2	0.871926	1005.2	0.866207		35.6	0.0198677	0.0116964	0.0399795	0.0119258	0.0026552		0.0172125	0.0090412	0.0373243	0.0092706		0.00848741
1005.4	0.873811	1005.4	0.827687	1005.4	0.848387	1005.4	0.871044	1005.4	0.869414		35.8	0.019886	0.0136862	0.0390981	0.0110444	0.0058622		0.0140238	0.007824	0.0332359	0.0051822		0.00691507
1005.6	0.872429	1005.6	0.825955	1005.6	0.846449	1005.6	0.872098	1005.6	0.86675		36	0.018504	0.0119539	0.0401516	0.0120979	0.0031979		0.0153061	0.008756	0.0369537	0.0089		0.00754737
1005.8	0.872872	1005.8	0.830254	1005.8	0.846743	1005.8	0.871454	1005.8	0.867662		36.2	0.0189464	0.0162536	0.0395079	0.0114542	0.00411		0.0148364	0.0121436	0.0353979	0.0073442		0.00731576
1006	0.874018	1006	0.834614	1006	0.846214	1006	0.872892	1006	0.871882		36.4	0.0200923	0.0206132	0.0409462	0.0128925	0.00833		0.0117623	0.0122832	0.0326162	0.0045625		0.00579994
1006.2	0.871814	1006.2	0.83129	1006.2	0.844246	1006.2	0.872572	1006.2	0.866929		36.6	0.0178884	0.0172896	0.040626	0.0125723	0.0033775		0.0145109	0.0139121	0.0372485	0.0091948		0.00715526
1006.4	0.878009	1006.4	0.826516	1006.4	0.84415	1006.4	0.872734	1006.4	0.871258		36.8	0.0240832	0.0125152	0.0407877	0.012734	0.007706		0.0163772	0.0048092	0.0330817	0.005028		0.00807552
1006.6	0.874206	1006.6	0.828568	1006.6	0.846287	1006.6	0.872296	1006.6	0.867362		37	0.0202807	0.0145674	0.0403494	0.0122957	0.0038107		0.01647	0.0107567	0.0365387	0.008485		0.00812128
1006.8	0.875287	1006.8	0.828956	1006.8	0.849871	1006.8	0.869048	1006.8	0.866581		37.2	0.0213613	0.0149557	0.0371019	0.0090482	0.0030296		0.0183317	0.0119261	0.0340723	0.0060186		0.00903928
1007	0.871102	1007	0.830193	1007	0.841166	1007	0.871994	1007	0.867795		37.4	0.0171762	0.0161926	0.040048	0.0119943	0.0042431		0.0129331	0.0119495	0.0358049	0.0077512		0.00637725
1007.2	0.874103	1007.2	0.830423	1007.2	0.844758	1007.2	0.871453	1007.2	0.871619		37.6	0.0201777	0.0164219	0.0395065	0.0114528	0.0080676		0.0121101	0.0083543	0.0314389	0.0033852		0.00597144
1007.4	0.872787	1007.4	0.829062	1007.4	0.842529	1007.4	0.873541	1007.4	0.866909		37.8	0.0188616	0.0150608	0.0415944	0.0135407	0.003357		0.0155046	0.0117038	0.0382374	0.0101837		0.00764525
1007.6	0.873175	1007.6	0.833808	1007.6	0.847253	1007.6	0.871606	1007.6	0.865967		38	0.0192493	0.0198068	0.0396597	0.011606	0.0024149		0.0168344	0.0173919	0.0372448	0.0091911		0.00830097
1007.8	0.872384	1007.8	0.832155	1007.8	0.845225	1007.8	0.870076	1007.8	0.869774		38.2	0.0184585	0.0181539	0.03813	0.0100763	0.0062225		0.012236	0.0119314	0.0319075	0.0038538		0.00603352
1008	0.875848	1008	0.829142	1008	0.846993	1008	0.872564	1008	0.867593		38.4	0.0219225	0.0151413	0.0406174	0.0125637	0.0040417		0.0178808	0.0110996	0.0365757	0.008522		0.00881694
1008.2	0.872746	1008.2	0.832669	1008.2	0.844781	1008.2	0.878101	1008.2	0.865515		38.6	0.0188207	0.0186684	0.0461545	0.0181008	0.0019634		0.0168573	0.016705	0.0441911	0.0161374		0.00831226
1008.4	0.875608	1008.4	0.835917	1008.4	0.844442	1008.4	0.871246	1008.4	0.867809		38.8	0.0216827	0.0219158	0.0393002	0.0112465	0.0042575		0.0174252	0.0176583	0.0350427	0.006989		0.00859229
1008.6	0.872509	1008.6	0.82861	1008.6	0.848976	1008.6	0.867075	1008.6	0.865115		39	0.0185837	0.0146091	0.0351292	0.0070755	0.0015634		0.0170203	0.0130457	0.0335658	0.0055121		0.00839263
1008.8	0.870919	1008.8	0.830126	1008.8	0.847865	1008.8	0.877261	1008.8	0.86943		39.2	0.0169935	0.0161252	0.0453145	0.0172608	0.0058787		0.0111148	0.0102465	0.0394358	0.0113821		0.00548066
1009	0.867664	1009	0.828781	1009	0.844597	1009	0.872581	1009	0.864847		39.4	0.0137391	0.0147803	0.0406346	0.0125809	0.0012954		0.0124437	0.0134849	0.0393392	0.0112855		0.00613593
1009.2	0.87139	1009.2	0.828976	1009.2	0.84617	1009.2	0.869805	1009.2	0.871543		39.6	0.0174645	0.0149756	0.0378586	0.0098049	0.0079914		0.0094731	0.0069842	0.0298672	0.0018135		0.00467114
1009.4	0.871237	1009.4	0.829658	1009.4	0.84729	1009.4	0.869722	1009.4	0.866379		39.8	0.0173118	0.0156568	0.0377754	0.0097217	0.0028268		0.014485	0.01283	0.0349486	0.0068949		0.00714249
1009.6	0.873934	1009.6	0.828797	1009.6	0.846808	1009.6	0.874904	1009.6	0.869248		40	0.0200084	0.0147964	0.0429582	0.0149045	0.005696		0.0143124	0.0091004	0.0372622	0.0092085		0.00705738
1009.8	0.873613	1009.8	0.831835	1009.8	0.848927	1009.8	0.870263	1009.8	0.868189		40.2	0.0196877	0.0178342	0.0383172	0.0102635	0.0046374		0.0150503	0.0131968	0.0336798	0.0056261		0.00742123
1010	0.87725	1010	0.823542	1010	0.845687	1010	0.870236	1010	0.869396		40.4	0.0233241	0.0095414	0.0382902	0.0102365	0.0058442		0.0174799	0.0036972	0.032446	0.0043923		0.00861926
1010.2	0.871846	1010.2	0.831231	1010.2	0.848663	1010.2	0.869881	1010.2	0.868073		40.6	0.0179202	0.0172301	0.0379351	0.0098814	0.0045209		0.0133993	0.0127092	0.0334142	0.0053605		0.00660713
1010.4	0.873091	1010.4	0.830731	1010.4	0.844339	1010.4	0.875278	1010.4	0.869149		40.8	0.0191659	0.01673	0.0433324	0.0152787	0.0055976		0.0135683	0.0111324	0.0377348	0.0096811		0.00669047
1010.6	0.87296	1010.6	0.830898	1010.6	0.844673	1010.6	0.872651	1010.6	0.868238		41	0.0190343	0.0168971	0.0407045	0.0126508	0.0046865		0.0143478	0.0122106	0.036018	0.0079643		0.00707484
1010.8	0.871999	1010.8	0.831223	1010.8	0.844209	1010.8	0.870864	1010.8	0.861459		41.2	0.0180731	0.0172219	0.0389179	0.0108642	-0.0020923		0.0201654	0.0193142	0.0410102	0.0129565		0.00994347
1011	0.873357	1011	0.832555	1011	0.844259	1011	0.872134	1011	0.867051		41.4	0.0194312	0.0185542	0.0401882	0.0121345	0.0034995		0.0159317	0.0150547	0.0366887	0.008635		0.00785585
1011.2	0.871806	1011.2	0.827196	1011.2	0.847679	1011.2	0.873767	1011.2	0.867127		41.6	0.0178805	0.0131948	0.0418207	0.013767	0.0035753		0.0143052	0.0096195	0.0382454	0.0101917		0.00705383
1011.4	0.873984	1011.4	0.830075	1011.4	0.845278	1011.4	0.87277	1011.4	0.868772		41.8	0.0200585	0.0160739	0.0408243	0.0127706	0.0052203		0.0148382	0.0108536	0.035604	0.0075503		0.00731665
1011.6	0.871604	1011.6	0.830588	1011.6	0.843507	1011.6	0.872021	1011.6	0.868771		42	0.0176783	0.0165874	0.0400747	0.012021	0.0052193		0.012459	0.0113681	0.0348554	0.0068017		0.00614348
1011.8	0.873911	1011.8	0.831181	1011.8	0.845594	1011.8	0.872572	1011.8	0.868148		42.2	0.0199861	0.0171802	0.0406263	0.0125726	0.0045965		0.0153896	0.0125837	0.0360298	0.0079761		0.00758854
1012	0.872304	1012	0.831432	1012	0.846592	1012	0.868772	1012	0.868336		42.4	0.0183786	0.0174309	0.0368263	0.0087726	0.0047847		0.0135939	0.0126462	0.0320416	0.0039879		0.00670309
1012.2	0.870144	1012.2	0.827427	1012.2	0.844248	1012.2	0.875897	1012.2	0.867567		42.6	0.0162186	0.0134261	0.0439511	0.0158974	0.0040153		0.0122033	0.0094108	0.0399358	0.0118821		0.00601739
1012.4	0.874288	1012.4	0.832763	1012.4	0.842945	1012.4	0.868861	1012.4	0.868101		42.8	0.0203624	0.0187619	0.036915	0.0088613	0.0045495		0.0158129	0.0142124	0.0323655	0.0043118		0.00779727
1012.6	0.873685	1012.6	0.831403	1012.6	0.847497	1012.6	0.873369	1012.6	0.870986		43	0.01976	0.0174018	0.0414228	0.0133691	0.007434		0.012326	0.0099678	0.0339888	0.0059351		0.00607789
1012.8	0.87417	1012.8	0.829309	1012.8	0.846617	1012.8	0.868435	1012.8	0.866418		43.2	0.020245	0.0153085	0.0364893	0.0084356	0.0028667		0.0173783	0.0124418	0.0336226	0.0055689		0.00856916
1013	0.869892	1013	0.828972	1013	0.847245	1013	0.873398	1013	0.867776		43.4	0.0159663	0.0149708	0.0414518	0.0133981	0.0042246		0.0117417	0.0107462	0.0372272	0.0091735		0.00578978
1013.2	0.873101	1013.2	0.828978	1013.2	0.842776	1013.2	0.872536	1013.2	0.866049		43.6	0.0191752	0.0149768	0.04059	0.0125363	0.0024972		0.016678	0.0124796	0.0380928	0.0100391		0.00822385
1013.4	0.871276	1013.4	0.827847	1013.4	0.845832	1013.4	0.868359	1013.4	0.872246		43.8	0.0173506	0.0138457	0.036413	0.0083593	0.0086938		0.0086568	0.0051519	0.0277192	-0.0003345		0.00426863
1013.6	0.870786	1013.6	0.831589	1013.6	0.84602	1013.6	0.873152	1013.6	0.866539		44	0.0168606	0.0175882	0.0412059	0.0131522	0.0029875		0.0138731	0.0146007	0.0382184	0.0101647		0.00684076
1013.8	0.867881	1013.8	0.832115	1013.8	0.844309	1013.8	0.871336	1013.8	0.870497		44.2	0.013956	0.0181146	0.0393902	0.0113365	0.0069456		0.0070104	0.011169	0.0324446	0.0043909		0.0034568
1014	0.872258	1014	0.830471	1014	0.847997	1014	0.870148	1014	0.865639		44.4	0.0183324	0.0164703	0.0382018	0.0101481	0.0020877		0.0162447	0.0143826	0.0361141	0.0080604		0.00801019
1014.2	0.875084	1014.2	0.834205	1014.2	0.846533	1014.2	0.870427	1014.2	0.869177		44.6	0.0211585	0.0202042	0.0384809	0.0104272	0.0056256		0.0155329	0.0145786	0.0328553	0.0048016		0.0076592
1014.4	0.874838	1014.4	0.833756	1014.4	0.845005	1014.4	0.871956	1014.4	0.868474		44.8	0.020913	0.0197548	0.0400095	0.0119558	0.0049222		0.0159908	0.0148326	0.0350873	0.0070336		0.00788499
1014.6	0.873199	1014.6	0.828396	1014.6	0.846518	1014.6	0.872307	1014.6	0.869866		45	0.0192735	0.0143952	0.0403609	0.0123072	0.006314		0.0129595	0.0080812	0.0340469	0.0059932		0.00639027
1014.8	0.872912	1014.8	0.827236	1014.8	0.843106	1014.8	0.871614	1014.8	0.870389		45.2	0.0189862	0.0132351	0.0396681	0.0116144	0.0068376		0.0121486	0.0063975	0.0328305	0.0047768		0.00599042
1015	0.868975	1015	0.824524	1015	0.847337	1015	0.869874	1015	0.868922		45.4	0.0150498	0.0105233	0.0379275	0.0098738	0.0053701		0.0096797	0.0051532	0.0325574	0.0045037		0.00477302
1015.2	0.868997	1015.2	0.826811	1015.2	0.848057	1015.2	0.870569	1015.2	0.871101		45.6	0.015072	0.0128105	0.0386225	0.0105688	0.0075496		0.0075224	0.0052609	0.0310729	0.0030192		0.00370926
1015.4	0.872285	1015.4	0.832232	1015.4	0.843294	1015.4	0.871257	1015.4	0.867698		45.8	0.0183597	0.0182313	0.0393105	0.0112568	0.0041464		0.0142133	0.0140849	0.0351641	0.0071104		0.00700851
1015.6	0.871256	1015.6	0.826762	1015.6	0.848579	1015.6	0.872744	1015.6	0.869228		46	0.0173311	0.0127613	0.0407979	0.0127442	0.0056764		0.0116547	0.0070849	0.0351215	0.0070678		0.00574688
1015.8	0.87165	1015.8	0.828132	1015.8	0.847149	1015.8	0.874914	1015.8	0.872017		46.2	0.0177245	0.0141314	0.0429675	0.0149138	0.0084654		0.0092591	0.005666	0.0345021	0.0064484		0.00456562
1016	0.87196	1016	0.828581	1016	0.849123	1016	0.867103	1016	0.865691		46.4	0.0180344	0.0145801	0.0351571	0.0071034	0.0021395		0.0158949	0.0124406	0.0330176	0.0049639		0.0078377
1016.2	0.870764	1016.2	0.834036	1016.2	0.849306	1016.2	0.870698	1016.2	0.868691		46.6	0.0168382	0.0200355	0.0387518	0.0106981	0.0051389		0.0116993	0.0148966	0.0336129	0.0055592		0.00576887
1016.4	0.8715	1016.4	0.832933	1016.4	0.84543	1016.4	0.870935	1016.4	0.865861		46.8	0.0175744	0.0189322	0.0389893	0.0109356	0.0023094		0.015265	0.0166228	0.0366799	0.0086262		0.0075271
1016.6	0.871853	1016.6	0.830838	1016.6	0.8453	1016.6	0.870809	1016.6	0.864793		47	0.0179278	0.0168367	0.0388631	0.0108094	0.0012413		0.0166865	0.0155954	0.0376218	0.0095681		0.00822804
1016.8	0.871042	1016.8	0.827537	1016.8	0.848161	1016.8	0.87168	1016.8	0.866926		47.2	0.0171169	0.0135361	0.0397344	0.0116807	0.0033743		0.0137426	0.0101618	0.0363601	0.0083064		0.00677641
1017	0.870829	1017	0.830238	1017	0.848138	1017	0.871306	1017	0.864796		47.4	0.0169036	0.0162371	0.0393598	0.0113061	0.0012448		0.0156588	0.0149923	0.038115	0.0100613		0.00772128
1017.2	0.874	1017.2	0.828576	1017.2	0.848582	1017.2	0.875956	1017.2	0.869567		47.6	0.0200746	0.0145756	0.0440095	0.0159558	0.0060154		0.0140592	0.0085602	0.0379941	0.0099404		0.00693253
1017.4	0.868144	1017.4	0.829738	1017.4	0.844675	1017.4	0.869459	1017.4	0.868193		47.8	0.0142182	0.0157376	0.0375132	0.0094595	0.0046408		0.0095774	0.0110968	0.0328724	0.0048187		0.00472257
1017.6	0.873767	1017.6	0.827008	1017.6	0.847316	1017.6	0.873785	1017.6	0.869835		48	0.0198416	0.0130073	0.0418394	0.0137857	0.0062829		0.0135587	0.0067244	0.0355565	0.0075028		0.00668573
1017.8	0.870516	1017.8	0.827452	1017.8	0.846667	1017.8	0.870682	1017.8	0.864769		48.2	0.016591	0.0134507	0.0387356	0.0106819	0.0012178		0.0153732	0.0122329	0.0375178	0.0094641		0.00758046
1018	0.869054	1018	0.830245	1018	0.846921	1018	0.867525	1018	0.865801		48.4	0.0151286	0.0162442	0.0355793	0.0075256	0.002249		0.0128796	0.0139952	0.0333303	0.0052766		0.00635087
1018.2	0.86851	1018.2	0.826302	1018.2	0.844754	1018.2	0.872471	1018.2	0.867733		48.6	0.0145847	0.0123008	0.0405252	0.0124715	0.0041812		0.0104035	0.0081196	0.036344	0.0082903		0.00512992
1018.4	0.870701	1018.4	0.832204	1018.4	0.842546	1018.4	0.868127	1018.4	0.872591		48.8	0.0167752	0.0182035	0.0361805	0.0081268	0.0090394		0.0077358	0.0091641	0.0271411	-0.0009126		0.00381449
1018.6	0.868697	1018.6	0.827006	1018.6	0.845594	1018.6	0.869307	1018.6	0.863067		49	0.0147719	0.0130048	0.0373611	0.0093074	-0.0004843		0.0152562	0.0134891	0.0378454	0.0097917		0.00752276
1018.8	0.867097	1018.8	0.828964	1018.8	0.844387	1018.8	0.874762	1018.8	0.867322		49.2	0.0131714	0.0149633	0.0428161	0.0147624	0.0037708		0.0094006	0.0111925	0.0390453	0.0109916		0.00463539
1019	0.870372	1019	0.827595	1019	0.844722	1019	0.872997	1019	0.867431		49.4	0.0164462	0.0135941	0.0410513	0.0129976	0.0038791		0.0125671	0.009715	0.0371722	0.0091185		0.00619678
1019.2	0.869263	1019.2	0.828701	1019.2	0.845879	1019.2	0.873236	1019.2	0.86806		49.6	0.015338	0.0146998	0.0412903	0.0132366	0.0045084		0.0108296	0.0101914	0.0367819	0.0087282		0.00534003
1019.4	0.871669	1019.4	0.827666	1019.4	0.844666	1019.4	0.871234	1019.4	0.870738		49.8	0.0177432	0.0136647	0.0392877	0.011234	0.007186		0.0105572	0.0064787	0.0321017	0.004048		0.00520571
1019.6	0.869418	1019.6	0.831847	1019.6	0.843142	1019.6	0.868976	1019.6	0.867411		50	0.0154925	0.0178461	0.0370295	0.0089758	0.0038593		0.0116332	0.0139868	0.0331702	0.0051165		0.00573628
1019.8	0.872082	1019.8	0.825873	1019.8	0.846681	1019.8	0.870653	1019.8	0.864008		50.2	0.0181566	0.0118726	0.0387071	0.0106534	0.000456		0.0177006	0.0114166	0.0382511	0.0101974		0.00872809
1020	0.868926	1020	0.825163	1020	0.84501	1020	0.868342	1020	0.864997		50.4	0.0150005	0.0111621	0.0363959	0.0083422	0.0014457		0.0135548	0.0097164	0.0349502	0.0068965		0.00668381
1020.2	0.872605	1020.2	0.825785	1020.2	0.84339	1020.2	0.868525	1020.2	0.86498		50.6	0.0186799	0.0117841	0.0365788	0.0085251	0.0014285		0.0172514	0.0103556	0.0351503	0.0070966		0.00850659
1020.4	0.871766	1020.4	0.823565	1020.4	0.845138	1020.4	0.874017	1020.4	0.868695		50.8	0.0178408	0.0095644	0.0420713	0.0140176	0.0051433		0.0126975	0.0044211	0.036928	0.0088743		0.00626108
1020.6	0.871153	1020.6	0.830043	1020.6	0.843635	1020.6	0.868188	1020.6	0.866136		51	0.0172278	0.0160425	0.0362419	0.0081882	0.0025844		0.0146434	0.0134581	0.0336575	0.0056038		0.00722059
1020.8	0.8695	1020.8	0.827012	1020.8	0.848121	1020.8	0.8754	1020.8	0.866977		51.2	0.0155749	0.0130109	0.0434537	0.0154	0.0034258		0.0121491	0.0095851	0.0400279	0.0119742		0.00599067
1021	0.869087	1021	0.824477	1021	0.847224	1021	0.868575	1021	0.870874		51.4	0.0151616	0.010476	0.0366294	0.0085757	0.0073223		0.0078393	0.0031537	0.0293071	0.0012534		0.00386552
1021.2	0.86333	1021.2	0.830279	1021.2	0.847858	1021.2	0.870495	1021.2	0.864486		51.6	0.009405	0.016278	0.0385486	0.0104949	0.000934		0.008471	0.015344	0.0376146	0.0095609		0.00417701
1021.4	0.871943	1021.4	0.827397	1021.4	0.846486	1021.4	0.868674	1021.4	0.868981		51.8	0.0180172	0.0133963	0.0367282	0.0086745	0.0054296		0.0125876	0.0079667	0.0312986	0.0032449		0.00620689
1021.6	0.872953	1021.6	0.8328	1021.6	0.841147	1021.6	0.874008	1021.6	0.869463		52	0.0190278	0.0187993	0.0420618	0.0140081	0.0059111		0.0131167	0.0128882	0.0361507	0.008097		0.00646779
1021.8	0.869591	1021.8	0.826662	1021.8	0.848834	1021.8	0.871442	1021.8	0.864371		52.2	0.0156652	0.0126607	0.0394956	0.0114419	0.0008191		0.0148461	0.0118416	0.0386765	0.0106228		0.00732055
1022	0.867086	1022	0.828172	1022	0.840793	1022	0.869635	1022	0.864784		52.4	0.0131609	0.0141717	0.037689	0.0096353	0.0012318		0.0119291	0.0129399	0.0364572	0.0084035		0.00588218
1022.2	0.867083	1022.2	0.824521	1022.2	0.839885	1022.2	0.872011	1022.2	0.869345		52.6	0.0131575	0.0105203	0.0400647	0.012011	0.0057938		0.0073637	0.0047265	0.0342709	0.0062172		0.00363101
1022.4	0.865934	1022.4	0.830924	1022.4	0.848002	1022.4	0.868941	1022.4	0.865844		52.8	0.012009	0.0169228	0.0369953	0.0089416	0.0022923		0.0097167	0.0146305	0.034703	0.0066493		0.00479126
1022.6	0.869232	1022.6	0.828246	1022.6	0.846175	1022.6	0.867349	1022.6	0.86683		53	0.0153071	0.0142453	0.0354025	0.0073488	0.0032778		0.0120293	0.0109675	0.0321247	0.004071		0.00593159
1022.8	0.869932	1022.8	0.830198	1022.8	0.843513	1022.8	0.867502	1022.8	0.865814		53.2	0.0160067	0.0161974	0.0355556	0.0075019	0.0022622		0.0137445	0.0139352	0.0332934	0.0052397		0.00677735
1023	0.872323	1023	0.82861	1023	0.845364	1023	0.8675	1023	0.87086		53.4	0.0183973	0.0146093	0.0355538	0.0075001	0.007308		0.0110893	0.0073013	0.0282458	0.0001921		0.00546808
1023.2	0.867007	1023.2	0.830394	1023.2	0.845415	1023.2	0.870893	1023.2	0.866047		53.6	0.0130811	0.0163933	0.0389473	0.0108936	0.0024953		0.0105858	0.013898	0.036452	0.0083983		0.00521981
1023.4	0.869929	1023.4	0.829824	1023.4	0.844655	1023.4	0.872414	1023.4	0.869393		53.8	0.016004	0.0158232	0.0404678	0.0124141	0.0058413		0.0101627	0.0099819	0.0346265	0.0065728		0.00501118
1023.6	0.86983	1023.6	0.824679	1023.6	0.848008	1023.6	0.870705	1023.6	0.866393		54	0.0159046	0.0106779	0.0387587	0.010705	0.0028413		0.0130633	0.0078366	0.0359174	0.0078637		0.00644145
1023.8	0.869578	1023.8	0.827083	1023.8	0.844709	1023.8	0.874237	1023.8	0.869359		54.2	0.0156524	0.0130821	0.0422905	0.0142368	0.0058073		0.0098451	0.0072748	0.0364832	0.0084295		0.00485457
1024	0.871149	1024	0.82938	1024	0.849011	1024	0.871934	1024	0.863248		54.4	0.0172238	0.0153797	0.0399882	0.0119345	-0.0003035		0.0175273	0.0156832	0.0402917	0.012238		0.00864263
1024.2	0.870021	1024.2	0.828598	1024.2	0.845743	1024.2	0.87177	1024.2	0.869289		54.6	0.0160955	0.0145976	0.0398236	0.0117699	0.0057376		0.0103579	0.00886	0.034086	0.0060323		0.00510743
1024.4	0.869699	1024.4	0.825319	1024.4	0.842176	1024.4	0.874392	1024.4	0.866991		54.8	0.0157738	0.0113182	0.0424457	0.014392	0.003439		0.0123348	0.0078792	0.0390067	0.010953		0.00608223
1024.6	0.869719	1024.6	0.831358	1024.6	0.845426	1024.6	0.870518	1024.6	0.868441		55	0.0157932	0.0173573	0.0385714	0.0105177	0.0048892		0.010904	0.0124681	0.0336822	0.0056285		0.00537671
1024.8	0.869129	1024.8	0.830665	1024.8	0.846048	1024.8	0.870025	1024.8	0.864849		55.2	0.015204	0.0166638	0.0380787	0.010025	0.0012972		0.0139068	0.0153666	0.0367815	0.0087278		0.00685738
1025	0.872033	1025	0.825359	1025	0.843282	1025	0.867064	1025	0.866157		55.4	0.0181074	0.0113583	0.0351178	0.0070641	0.0026053		0.0155021	0.008753	0.0325125	0.0044588		0.00764402
1025.2	0.86659	1025.2	0.831743	1025.2	0.843392	1025.2	0.871688	1025.2	0.866202		55.6	0.0126647	0.017742	0.0397424	0.0116887	0.0026501		0.0100146	0.0150919	0.0370923	0.0090386		0.00493815
1025.4	0.869975	1025.4	0.827659	1025.4	0.844652	1025.4	0.875352	1025.4	0.864596		55.8	0.0160492	0.0136587	0.043406	0.0153523	0.0010441		0.0150051	0.0126146	0.0423619	0.0143082		0.00739895
1025.6	0.871214	1025.6	0.827236	1025.6	0.843521	1025.6	0.86797	1025.6	0.864299		56	0.0172885	0.013235	0.0360241	0.0079704	0.0007475		0.016541	0.0124875	0.0352766	0.0072229		0.00815629
1025.8	0.87044	1025.8	0.826664	1025.8	0.846771	1025.8	0.866176	1025.8	0.864074		56.2	0.0165148	0.0126635	0.0342303	0.0061766	0.0005228		0.015992	0.0121407	0.0337075	0.0056538		0.00788558
1026	0.871674	1026	0.828942	1026	0.846873	1026	0.871222	1026	0.864092		56.4	0.0177485	0.0149409	0.0392757	0.011222	0.0005399		0.0172086	0.014401	0.0387358	0.0106821		0.00848548
1026.2	0.870297	1026.2	0.82967	1026.2	0.84299	1026.2	0.873223	1026.2	0.865571		56.6	0.0163721	0.0156693	0.0412765	0.0132228	0.0020188		0.0143533	0.0136505	0.0392577	0.011204		0.00707755
1026.4	0.869535	1026.4	0.833159	1026.4	0.847706	1026.4	0.87218	1026.4	0.867046		56.8	0.0156097	0.0191585	0.0402339	0.0121802	0.0034938		0.0121159	0.0156647	0.0367401	0.0086864		0.0059743
1026.6	0.871523	1026.6	0.827458	1026.6	0.842378	1026.6	0.868923	1026.6	0.868145		57	0.0175976	0.0134573	0.0369774	0.0089237	0.0045932		0.0130044	0.0088641	0.0323842	0.0043305		0.00641241
1026.8	0.870808	1026.8	0.826739	1026.8	0.846166	1026.8	0.871312	1026.8	0.869306		57.2	0.0168829	0.0127377	0.0393657	0.011312	0.0057543		0.0111286	0.0069834	0.0336114	0.0055577		0.00548746
1027	0.871459	1027	0.82599	1027	0.843766	1027	0.871654	1027	0.866894		57.4	0.0175337	0.0119893	0.039708	0.0116543	0.0033421		0.0141916	0.0086472	0.0363659	0.0083122		0.00699781
1027.2	0.871294	1027.2	0.826318	1027.2	0.845039	1027.2	0.869356	1027.2	0.869703		57.6	0.0173688	0.0123173	0.0374101	0.0093564	0.0061518		0.011217	0.0061655	0.0312583	0.0032046		0.00553105
1027.4	0.872936	1027.4	0.825573	1027.4	0.845093	1027.4	0.871082	1027.4	0.867003		57.8	0.0190109	0.0115725	0.0391358	0.0110821	0.0034516		0.0155593	0.0081209	0.0356842	0.0076305		0.00767222
1027.6	0.869004	1027.6	0.825468	1027.6	0.845158	1027.6	0.871929	1027.6	0.864859		58	0.0150787	0.0114672	0.0399827	0.011929	0.0013075		0.0137712	0.0101597	0.0386752	0.0106215		0.00679052
1027.8	0.870884	1027.8	0.825683	1027.8	0.847702	1027.8	0.873525	1027.8	0.865139		58.2	0.0169587	0.0116821	0.0415785	0.0135248	0.0015871		0.0153716	0.010095	0.0399914	0.0119377		0.00757967
1028	0.869688	1028	0.830503	1028	0.845164	1028	0.87483	1028	0.867362		58.4	0.0157622	0.0165023	0.0428838	0.0148301	0.0038098		0.0119524	0.0126925	0.039074	0.0110203		0.00589368
1028.2	0.871322	1028.2	0.829758	1028.2	0.843685	1028.2	0.876009	1028.2	0.866336		58.6	0.0173965	0.0157568	0.0440628	0.0160091	0.0027841		0.0146124	0.0129727	0.0412787	0.013225		0.00720531
1028.4	0.868735	1028.4	0.826991	1028.4	0.84327	1028.4	0.874997	1028.4	0.865589		58.8	0.0148097	0.0129903	0.0430507	0.014997	0.0020373		0.0127724	0.010953	0.0410134	0.0129597		0.00629801
1028.6	0.872414	1028.6	0.827584	1028.6	0.842975	1028.6	0.873862	1028.6	0.871524		59	0.0184887	0.0135835	0.0419161	0.0138624	0.0079725		0.0105162	0.005611	0.0339436	0.0058899		0.00518549
1028.8	0.871137	1028.8	0.827403	1028.8	0.846864	1028.8	0.866744	1028.8	0.869017		59.2	0.0172116	0.0134023	0.0347974	0.0067437	0.0054652		0.0117464	0.0079371	0.0293322	0.0012785		0.0057921
1029	0.868332	1029	0.831488	1029	0.845437	1029	0.868598	1029	0.86503		59.4	0.014407	0.0174874	0.0366516	0.0085979	0.0014785		0.0129285	0.0160089	0.0351731	0.0071194		0.00637498
1029.2	0.870603	1029.2	0.825482	1029.2	0.845388	1029.2	0.866712	1029.2	0.867249		59.6	0.016678	0.0114812	0.0347659	0.0067122	0.0036969		0.0129811	0.0077843	0.031069	0.0030153		0.00640092
1029.4	0.86448	1029.4	0.827615	1029.4	0.844291	1029.4	0.872771	1029.4	0.868759		59.8	0.0105545	0.0136139	0.040825	0.0127713	0.0052072		0.0053473	0.0084067	0.0356178	0.0075641		0.00263673
1029.6	0.871086	1029.6	0.831254	1029.6	0.844987	1029.6	0.87248	1029.6	0.869028		60	0.017161	0.0172528	0.0405339	0.0124802	0.0054767		0.0116843	0.0117761	0.0350572	0.0070035		0.00576148
1029.8	0.86685	1029.8	0.828503	1029.8	0.849253	1029.8	0.867044	1029.8	0.870245		60.2	0.0129242	0.0145017	0.0350984	0.0070447	0.006693		0.0062312	0.0078087	0.0284054	0.0003517		0.00307258
1030	0.871922	1030	0.830508	1030	0.846792	1030	0.872226	1030	0.869636		60.4	0.0179961	0.0165074	0.0402801	0.0122264	0.006084		0.0119121	0.0104234	0.0341961	0.0061424		0.0058738
1030.2	0.870109	1030.2	0.832297	1030.2	0.845723	1030.2	0.868001	1030.2	0.869308		60.6	0.0161832	0.018296	0.0360553	0.0080016	0.0057567		0.0104265	0.0125393	0.0302986	0.0022449		0.00514126
1030.4	0.870591	1030.4	0.824426	1030.4	0.845311	1030.4	0.871914	1030.4	0.866444		60.8	0.0166658	0.0104253	0.0399683	0.0119146	0.0028926		0.0137732	0.0075327	0.0370757	0.009022		0.0067915
1030.6	0.871403	1030.6	0.829857	1030.6	0.840931	1030.6	0.871965	1030.6	0.869713		61	0.0174774	0.0158564	0.0400185	0.0119648	0.0061612		0.0113162	0.0096952	0.0338573	0.0058036		0.00557997
1030.8	0.870423	1030.8	0.826444	1030.8	0.848208	1030.8	0.868138	1030.8	0.869398		61.2	0.0164976	0.0124431	0.0361923	0.0081386	0.0058461		0.0106515	0.006597	0.0303462	0.0022925		0.00525221
1031	0.867664	1031	0.827796	1031	0.844609	1031	0.874788	1031	0.864479		61.4	0.013739	0.0137948	0.0428424	0.0147887	0.0009268		0.0128122	0.012868	0.0419156	0.0138619		0.00631764
1031.2	0.871757	1031.2	0.829837	1031.2	0.846132	1031.2	0.869476	1031.2	0.864328		61.6	0.0178311	0.0158361	0.0375302	0.0094765	0.0007758		0.0170553	0.0150603	0.0367544	0.0087007		0.00840989
1031.4	0.866963	1031.4	0.826963	1031.4	0.841354	1031.4	0.872119	1031.4	0.866022		61.8	0.0130374	0.0129618	0.0401731	0.0121194	0.0024706		0.0105668	0.0104912	0.0377025	0.0096488		0.00521044
1031.6	0.867256	1031.6	0.826199	1031.6	0.844291	1031.6	0.871731	1031.6	0.866455		62	0.0133309	0.0121986	0.0397845	0.0117308	0.0029028		0.0104281	0.0092958	0.0368817	0.008828		0.00514205
1031.8	0.869986	1031.8	0.830557	1031.8	0.84527	1031.8	0.872241	1031.8	0.867025		62.2	0.0160608	0.0165565	0.0402953	0.0122416	0.0034735		0.0125873	0.013083	0.0368218	0.0087681		0.00620674
1032	0.86959	1032	0.828372	1032	0.844412	1032	0.867922	1032	0.869321		62.4	0.0156642	0.0143711	0.035976	0.0079223	0.0057696		0.0098946	0.0086015	0.0302064	0.0021527		0.00487898
1032.2	0.873969	1032.2	0.828779	1032.2	0.848558	1032.2	0.872484	1032.2	0.867275		62.6	0.0200441	0.0147785	0.0405375	0.0124838	0.0037229		0.0163212	0.0110556	0.0368146	0.0087609		0.00804791
1032.4	0.867517	1032.4	0.826421	1032.4	0.845378	1032.4	0.872616	1032.4	0.863335		62.8	0.0135917	0.0124206	0.0406695	0.0126158	-0.0002163		0.013808	0.0126369	0.0408858	0.0128321		0.00680866
1032.6	0.871346	1032.6	0.824771	1032.6	0.849749	1032.6	0.869359	1032.6	0.868653		63	0.0174207	0.01077	0.037413	0.0093593	0.0051015		0.0123192	0.0056685	0.0323115	0.0042578		0.00607454
1032.8	0.874169	1032.8	0.828098	1032.8	0.841067	1032.8	0.873929	1032.8	0.86461		63.2	0.0202433	0.0140973	0.0419826	0.0139289	0.0010586		0.0191847	0.0130387	0.040924	0.0128703		0.00945989
1033	0.869937	1033	0.825164	1033	0.848477	1033	0.871293	1033	0.865933		63.4	0.0160112	0.0111636	0.0393468	0.0112931	0.002381		0.0136302	0.0087826	0.0369658	0.0089121		0.00672099
1033.2	0.869498	1033.2	0.823258	1033.2	0.845615	1033.2	0.865688	1033.2	0.867604		63.6	0.0155727	0.0092569	0.0337414	0.0056877	0.0040527		0.01152	0.0052042	0.0296887	0.001635		0.00568046
1033.4	0.866667	1033.4	0.824337	1033.4	0.843488	1033.4	0.869421	1033.4	0.865001		63.8	0.0127419	0.0103363	0.0374748	0.0094211	0.0014491		0.0112928	0.0088872	0.0360257	0.007972		0.00556843
1033.6	0.86863	1033.6	0.828245	1033.6	0.841745	1033.6	0.870726	1033.6	0.868668		64	0.0147048	0.0142446	0.0387804	0.0107267	0.0051158		0.009589	0.0091288	0.0336646	0.0056109		0.00472829
1033.8	0.871166	1033.8	0.824422	1033.8	0.840658	1033.8	0.870485	1033.8	0.866		64.2	0.0172403	0.0104211	0.0385386	0.0104849	0.0024482		0.0147921	0.0079729	0.0360904	0.0080367		0.00729392

## Sheet: 2a
Peptide TNK1-1299
Kinase activity in cpm; mean values, triplicate measurement
	Enzyme	+		-		+		-		+		-		+		-
	Substrate (µM)	0		0		0.25		0.25		0.5		0.5		1		1
	Enzyme (ng/well)	Mean	SD	Mean	SD	Mean	SD	Mean	SD	Mean	SD	Mean	SD	Mean	SD	Mean	SD
AMPK-alpha1 aa1-550	200	67.3333	11.9304	89	14.7986	116.333	29.5014	58.3333	25.1661	113.333	18.23	72	8.88819	94	26	96	26.0576
CAMK1D	100	88.3333	40.501	89	14.7986	127.333	19.1398	58.3333	25.1661	119.667	20.8167	72	8.88819	145.333	11.8462	96	26.0576
CAMK2B	100	53.3333	10.6927	89	14.7986	93.6667	34.5591	58.3333	25.1661	156	37.51	72	8.88819	254.333	77.3132	96	26.0576
MARK1	100	151.667	33.7095	89	14.7986	214.667	15.308	58.3333	25.1661	280.667	9.07377	72	8.88819	454.667	4.6188	96	26.0576
MARK3	100	230.333	48.2321	89	14.7986	327.333	28.2902	58.3333	25.1661	583.667	31.7857	72	8.88819	1000.33	150.44	96	26.0576
PKC-delta	25	198	24.2487	89	14.7986	254.667	54.0956	58.3333	25.1661	296.333	22.5462	72	8.88819	294.333	43.0155	96	26.0576
TBK1	5	67	6.245	89	14.7986	53	7.93725	58.3333	25.1661	89.3333	28.006	72	8.88819	51	23.8118	96	26.0576

## Sheet: 2b
	TNK1 S502A						TNK1 WT
[Kinase]	0			100			0			100
	- E				MARK3		- E				MARK3		[Substrate (µM)]
	53	22	13	115	100	133	42	36	45	107	89	119	0
	47	68	56	112	112	85	24	70	18	116	98	113	0.25
	39	45	60	121	130	149	21	43	21	149	119	146	0.5
	42	42	51	106	127	84	62	0	25	325	287	282	1

## Sheet: 4d
ROI Analysis of 190724JAnd Tail Vein Progression Studies					*ROI Field Used 34.0x75.0 cm^2
Cage	Cell Line	Date	Position
190683	BaF3-Luc-GFP	2019-09-03	Prone	Image Number	ROI	Total Flux [p/s]	BKG Corrected Flux	Avg Radiance [p/s/cm²/sr]	Stdev Radiance	Min Radiance	Max Radiance
				PRR20190903121113_001	L1	260200	217830	805.2	1154	-5520	5788
				PRR20190903121113_001	L2	296900	254530	918.9	1342	-3378	16520
				PRR20190903121113_001	R1	328100	285730	1015	1338	-3642	5903
				PRR20190903121113_001	R2	366400	324030	1134	1399	-3307	20760
				PRR20190903121113_001	M0	369100	326730	1142	1162	-3460	5458
				PRR20190903121113_001	BKG	42370		131.1	1391	-4890	8590
190684	BaF3-TNK1-AAA	2019-09-03	Prone	Image Number	ROI	Total Flux [p/s]	BKG Corrected Flux	Avg Radiance [p/s/cm²/sr]	Stdev Radiance	Min Radiance	Max Radiance
				PRR20190903121953_001	L1	21610000	21019000	66880	164900	654.1	1160000
				PRR20190903121953_001	L2	138500000	137909000	428600	800600	15940	5114000
				PRR20190903121953_001	R1	10170000	9579000	31460	35850	2306	307900
				PRR20190903121953_001	R2	4979000	4388000	15410	19420	174	170300
				PRR20190903121953_001	M0	32210000	31619000	99670	357400	-2414	2778000
				PRR20190903121953_001	BKG	591000		1829	2872	-5159	55840
190685	BaF3-TNK1 (wt)	2019-09-03	Prone	Image Number	ROI	Total Flux [p/s]	BKG Corrected Flux	Avg Radiance [p/s/cm²/sr]	Stdev Radiance	Min Radiance	Max Radiance
				PRR20190903123251_001	L1	348700	315860	1079	1170	-4292	5938
				PRR20190903123251_001	L2	409900	377060	1268	1322	-3385	6403
				PRR20190903123251_001	R1	363700	330860	1126	1376	-3393	7136
				PRR20190903123251_001	R2	356100	323260	1102	1517	-4033	34690
				PRR20190903123251_001	BKG	32840		101.6	1030	-4838	4614
190686	Mixed	2019-09-03	Prone	Image Number	ROI	Total Flux [p/s]	BKG Corrected Flux	Avg Radiance [p/s/cm²/sr]	Stdev Radiance	Min Radiance	Max Radiance
	BaF3-Luc-GFP			PRR20190903123940_001	dead	74970	51330	232	1521	-3459	37160
	BaF3-TNK1 (wt)			PRR20190903123940_001	L2	670000	646360	2074	1517	-2995	8395
	BaF3-TNK1-DUBA			PRR20190903123940_001	R1	475800	452160	1472	1443	-3018	7859
				PRR20190903123940_001	BKG	23640		73.16	1081	-4759	9374
190687	BaF3-TNK1-DUBA	2019-09-03	Prone	Image Number	ROI	Total Flux [p/s]	BKG Corrected Flux	Avg Radiance [p/s/cm²/sr]	Stdev Radiance	Min Radiance	Max Radiance
				PRR20190903125056_001	L1	397800	384870	1231	1180	-2977	5623
				PRR20190903125056_001	L2	459300	446370	1421	1439	-3747	14460
				PRR20190903125056_001	R1	385500	372570	1193	1374	-4057	5697
				PRR20190903125056_001	R2	235400	222470	728.6	1196	-3389	5418
				PRR20190903125056_001	BKG	12930		40.03	1036	-4589	4482
190688	BaF3-TNK1-DUBA-AAA	2019-09-03	Prone	Image Number	ROI	Total Flux [p/s]	BKG Corrected Flux	Avg Radiance [p/s/cm²/sr]	Stdev Radiance	Min Radiance	Max Radiance
				PRR20190903125950_001	L1	470200	430110	1455	1381	-3543	7571
				PRR20190903125950_001	L2	11880000	11839910	36770	87590	-1663	716300
				PRR20190903125950_001	R1	4074000	4033910	12610	34950	-2072	292300
				PRR20190903125950_001	R2	876700	836610	2713	4734	-3410	43210
				PRR20190903125950_001	M0	1290000	1249910	3993	12460	-4349	101300
				PRR20190903125950_001	BKG	40090		124.1	1406	-5209	6817
190689	BaF3-BCR-ABL	2019-09-03	Prone	Image Number	ROI	Total Flux [p/s]	BKG Corrected Flux	Avg Radiance [p/s/cm²/sr]	Stdev Radiance	Min Radiance	Max Radiance
				PRR20190903131020_001	L1	11140000	10977900	34480	93090	-2043	701800
				PRR20190903131020_001	L2	1952000	1789900	6041	2316	-339	14660
				PRR20190903131020_001	R1	148200000	148037900	458600	1089000	11890	8507000
				PRR20190903131020_001	R2	3342000	3179900	10340	5259	-467	42750
				PRR20190903131020_001	M0	2079000	1916900	6435	9608	-899.7	77180
				PRR20190903131020_001	BKG	162100		501.6	1420	-5612	7429

## Sheet: 6g
	10/18/2019 - at enrollment					10/25/2019 - End of Study
	Cage ID					Cage ID
0		ROI	BKG Corrected Flux				ROI	BKG Corrected Flux
191938	Vehicle	ROI 1	838076000		191938	Vehicle	ROI 1	6758930000
		ROI 2	820076000				ROI 2	168930000
		ROI 3	1781976000				ROI 3	7702930000
		ROI 4	1904976000				ROI 4	3599930000
		ROI 5	228176000				ROI 5	3432930000
191939	Vehicle	ROI 1	593322100		191939	Vehicle	ROI 1	3982588000
		ROI 2	98712100				ROI 2	599288000
		ROI 3	131722100				ROI 3	1285588000
		ROI 4	2582100				ROI 4	200588000
		ROI 5	2059100				ROI 5	6993588000
191940	Vehicle	ROI 1	458638200		191940	Vehicle	ROI 1	17090090
		ROI	BKG Corrected Flux				ROI	BKG Corrected Flux
191945	TP5801	ROI 1	102079900		191945	TP5801	ROI 1	587463000
		ROI 2	624479900				ROI 2	1534963000
191946	TP5801	ROI 1	174758600		191946	TP5801	ROI 1	2042424000
		ROI 2	186858600				ROI 2	1305424000
		ROI 3	79738600				ROI 3	460924000
		ROI 4	462658600				ROI 4	1444424000
		ROI 5	9295600				ROI 5	1464424000
191947	TP5801	ROI 1	66052150		191947	TP5801	ROI 1	4406850
191948	TP5801	ROI 1	409577000		191948	TP5801	ROI 1	22585000
		ROI 2	1261777000				ROI 2	2526365000
		ROI 3	614677000				ROI 3	377865000
		ROI 4	13127000				ROI 4	616865000
		ROI 5	405777000				ROI 5	1036365000

## Sheet: S3c
665
	pBAD		0P 10uM		0P 5uM		0P 1uM		1P 10uM		1P 5uM		1P 1uM		3P 10uM		3P 5uM		3P 1uM
no14-3-3	673	627	1522	1474	904	880	360	356	548	564	340	320	120	124	1088	1207	688	684	268	268
	628	612	1471	1306	885	779	357	260	516	484	312	348	116	112	1132	1035	624	692	268	228
w14-3-3	791	846	1690	1755	1068	1112	380	404	1039	1004	957	1011	830	741	1035	1014	554	660	260	236
	768	807	1551	1531	1073	919	372	352	1026	1013	944	961	724	814	1077	1072	628	668	260	236
615
	pBAD		0P 10uM		0P 5uM		0P 1uM		1P 10uM		1P 5uM		1P 1uM		3P 10uM		3P 5uM		3P 1uM
no14-3-3	5217	5368	4123	4147	4725	4794	5284	5957	5128	5284	5335	5443	5405	5573	4673	4643	4996	5352	5663	5548
	5130	5184	3933	4060	4519	4566	5225	4970	5075	5025	5107	5135	5232	5399	4650	4376	4979	5547	5236	5320
w14-3-3	2743	2657	3251	3289	4158	4293	4948	5084	2775	2935	3117	3148	4625	4178	4502	4574	4262	5051	5539	5299
	2605	2592	3204	3372	4045	4098	4839	4920	2765	2790	2996	2971	3884	3866	4457	4461	4663	4833	5298	5243
Ratio
	pBAD		0P 10uM		0P 5uM		0P 1uM		1P 10uM		1P 5uM		1P 1uM		3P 10uM		3P 5uM		3P 1uM
no14-3-3	129.001	116.803	369.149	355.438	191.323	183.563	68.1302	59.7616	106.864	106.737	63.7301	58.7911	22.2017	22.2501	232.827	259.961	137.71	127.803	47.3247	48.3057
	122.417	118.056	374.015	321.675	195.84	170.609	68.3254	52.3139	101.675	96.3184	61.0926	67.7702	22.1713	20.7446	243.441	236.517	125.326	124.752	51.1841	42.8571
w14-3-3	288.37	318.404	519.84	533.597	256.854	259.026	76.7987	79.465	374.414	342.078	307.026	321.156	179.459	177.358	229.898	221.688	129.986	130.667	46.9399	44.5367
	294.818	311.343	484.082	454.033	265.266	224.256	76.8754	71.5447	371.067	363.082	315.087	323.46	186.406	210.554	241.642	240.305	134.677	138.216	49.0751	45.0124
Average
	121.569	355.069	185.334	62.1328	102.899	62.846	21.8419	243.187	128.898	47.4179
	303.234	497.888	251.351	76.1709	362.661	316.682	188.444	233.383	133.387	46.391
Sub Control
	181.664	142.819	66.017	14.0382	259.762	253.836	166.602	-9.80337	4.48886	-1.0269

## Sheet: S3i
		1	2	3	4	5	6	7	8	9	10	11	12
A	Content
A	Sample
A	Cq
A	copy number		Control siRNA	MARK1 siRNA	MARK2 siRNA
B	Content		Unkn	Unkn	Unkn	NRT	NRT	NRT	NTC	NTC		Unkn
B	Sample		Control	GAPDH	GAPDH
B	Cq		14.6169	14.5583	14.9384	36.267		34.63
B	copy number
C	Content		Unkn	Unkn	Unkn	NRT	NRT	NRT	NTC	NTC		Unkn
C	Sample		Control	GAPDH	GAPDH
C	Cq		14.6217	14.4659	14.8683	35.7149	35.1356	35.4129				35.3882
C	copy number
D	Content		Unkn	Unkn	Unkn	NRT	NRT	NRT	NTC	NTC		Unkn
D	Sample		Control	GAPDH	GAPDH
D	Cq		14.4916	14.3922	14.8638	37.019	34.6379	34.0964				37.5539
D	copy number		Control siRNA	MARK1 siRNA					Control siRNA	MARK2 siRNA
E	Content		Unkn	Unkn	NRT	NRT			Unkn	Unkn	NRT	NRT
E	Sample		Control	MARK 1					Control	MARK 2
E	Cq		27.93	29.0839					20.4759	23.8745	39.9161
E	copy number
F	Content		Unkn	Unkn	NRT	NRT			Unkn	Unkn	NRT	NRT
F	Sample		Control	MARK 1					Control	MARK 2
F	Cq		28.1179	29.0889					20.5342	23.4408
F	copy number
G	Content		Unkn	Unkn	NRT	NRT			Unkn	Unkn	NRT	NRT
G	Sample		Control	MARK 1					Control	MARK 2
G	Cq		28.094	29.265	38.3059	40.0723			20.4981	23.2203
G	copy number
H	Content
H	Sample
H	Cq
H	copy number

## Sheet: S4g
S
